# Supplementary material for: 2,5,7-Trimethyl-3-(4-methyl­phenyl­sulfon­yl)-1-benzofuran
Source: Acta Crystallogr Sect E Struct Rep Online. 2012 May 16;68(Pt 6):o1751. doi: 10.1107/S160053681202020X (PMC3379338; doi:10.1107/S160053681202020X)
Supplement: Supplementary file 1 [file e-68-o1751-sup1.cif]

##############################################################################
#                                                                            #
# This CIF contains the data in a paper accepted for publication in          #
# Acta Crystallographica Section E. It conforms to the requirements of       #
# Notes for Authors for Acta Crystallographica Section E, and has been       #
# peer reviewed under the auspices of the IUCr Commission on Journals.       #
#                                                                            #
# Full details of the Crystallographic Information File format               #
# are given in the paper "The Crystallographic Information File (CIF):       #
# a New Standard Archive File for Crystallography" by S. R. Hall, F. H.      #
# Allen and I. D. Brown [Acta Cryst. (1991), A47, 655-685].                  #
#                                                                            #
# The current version of the core CIF dictionary is obtainable from          #
# ftp://ftp.iucr.org/pub/cif_core.dic.                                       #
#                                                                            #
# Software is freely available for graphical display of the structure(s)     #
# in this CIF. For information consult the CIF software page                 #
# http://www.iucr.org/resources/cif/software.                                #
#                                                                            #
# This file may be used for bona fide research purposes within the           #
# scientific community so long as proper attribution is given to the journal # 
# article from which it was obtained.                                        #
#                                                                            #
##############################################################################
data_global
_audit_creation_method     'form.cif (version 2.0)'
_journal_data_validation_number     ?
_journal_date_recd_electronic     2012-05-02
_journal_date_accepted     2012-05-05
_journal_name_full     'Acta Crystallographica, Section E'
_journal_year     2012
_journal_volume     68
_journal_issue      6
_journal_page_first     o1751
_journal_page_last     o1751
_journal_paper_category     QO
_journal_paper_doi     10.1107/S160053681202020X
_journal_coeditor_code     SJ5234
_publ_contact_author_name     'Prof. Uk Lee'
_publ_contact_author_address
;
 Department of Chemistry, Pukyong National University, 599-1 Daeyeon 3-dong
 Nam-gu, Busan 608-737, Republic of Korea
;
_publ_contact_author_email     'uklee@pknu.ac.kr'
_publ_contact_author_fax     '+82-51-629-5583'
_publ_contact_author_phone     '+82-51-629-5596'
_publ_section_title
;
2,5,7-Trimethyl-3-(4-methylphenylsulfonyl)-1-benzofuran
;
loop_
    _publ_author_name
    _publ_author_address
    'Choi, Hong Dae'
;
 Department of Chemistry, Dongeui University, San 24 Kaya-dong
 Busanjin-gu, Busan 614-714, Republic of Korea
;
    'Seo, Pil Ja'
;
 Department of Chemistry, Dongeui University, San 24 Kaya-dong
 Busanjin-gu, Busan 614-714, Republic of Korea
;
    'Lee, Uk'
;
 Department of Chemistry, Pukyong National University,
 599-1 Daeyeon 3-dong
 Nam-gu, Busan 608-737, Republic of Korea
;
data_I
_chemical_name_systematic
;
2,5,7-Trimethyl-3-(4-methylphenylsulfonyl)-1-benzofuran
;
_chemical_name_common     ?
_chemical_formula_moiety     'C18 H18 O3 S'
_chemical_formula_sum     'C18 H18 O3 S'
_chemical_formula_iupac     'C18 H18 O3 S'
_chemical_formula_weight     314.38
_chemical_melting_point     ?
_symmetry_cell_setting     monoclinic
_symmetry_space_group_name_H-M     'P 21/c'
_symmetry_space_group_name_Hall     '-P 2ybc'
loop_
    _symmetry_equiv_pos_as_xyz
    'x, y, z'
    '-x, y+1/2, -z+1/2'
    '-x, -y, -z'
    'x, -y-1/2, z-1/2'
_cell_length_a     9.7666(2)
_cell_length_b     19.4511(5)
_cell_length_c     8.2979(2)
_cell_angle_alpha     90.00
_cell_angle_beta     98.5410(10)
_cell_angle_gamma     90.00
_cell_volume     1558.88(6)
_cell_formula_units_Z     4
_cell_measurement_reflns_used     5168
_cell_measurement_theta_min     2.35
_cell_measurement_theta_max     28.17
_cell_measurement_temperature     173(2)
_exptl_crystal_description     'block'
_exptl_crystal_colour     'colourless'
_exptl_crystal_size_max     0.41
_exptl_crystal_size_mid     0.39
_exptl_crystal_size_min     0.20
_exptl_crystal_density_diffrn     1.340
_exptl_crystal_density_meas     ?
_exptl_crystal_density_method     'not measured'
_exptl_crystal_F_000     664
_exptl_absorpt_coefficient_mu     0.218
_exptl_absorpt_correction_type     multi-scan
_exptl_absorpt_process_details     '(<i>SADABS</i>; Bruker, 2009)'
_exptl_absorpt_correction_T_min     0.9161
_exptl_absorpt_correction_T_max     0.9578
_exptl_special_details
;
;
_diffrn_ambient_temperature     173(2)
_diffrn_radiation_type     MoK\a
_diffrn_radiation_wavelength     0.71073
_diffrn_radiation_source     'rotating anode'
_diffrn_radiation_monochromator     'graphite multilayer'
_diffrn_measurement_device_type     'Bruker SMART APEXII CCD'
_diffrn_measurement_method     '\f and \w scans'
_diffrn_detector_area_resol_mean     10.0
_diffrn_reflns_number     15446
_diffrn_reflns_av_R_equivalents     0.0296
_diffrn_reflns_av_sigmaI/netI     0.0257
_diffrn_reflns_theta_min     2.09
_diffrn_reflns_theta_max     28.35
_diffrn_reflns_theta_full     28.35
_diffrn_measured_fraction_theta_max     0.996
_diffrn_measured_fraction_theta_full     0.996
_diffrn_reflns_limit_h_min     -13
_diffrn_reflns_limit_h_max     12
_diffrn_reflns_limit_k_min     -21
_diffrn_reflns_limit_k_max     25
_diffrn_reflns_limit_l_min     -11
_diffrn_reflns_limit_l_max     10
_diffrn_standards_number     0
_diffrn_standards_interval_count     ?
_diffrn_standards_interval_time     ?
_diffrn_standards_decay_%     ?
_refine_special_details
;
 Refinement of F^2^ against ALL reflections.  The weighted R-factor wR and
 goodness of fit S are based on F^2^, conventional R-factors R are based
 on F, with F set to zero for negative F^2^. The threshold expression of
 F^2^ > 2sigma(F^2^) is used only for calculating R-factors(gt) etc. and is
 not relevant to the choice of reflections for refinement.  R-factors based
 on F^2^ are statistically about twice as large as those based on F, and R-
 factors based on ALL data will be even larger.
;
_reflns_number_total     3868
_reflns_number_gt     3258
_reflns_threshold_expression     I>2\s(I)
_refine_ls_structure_factor_coef     Fsqd
_refine_ls_matrix_type     full
_refine_ls_R_factor_all     0.0504
_refine_ls_R_factor_gt     0.0423
_refine_ls_wR_factor_gt     0.1101
_refine_ls_wR_factor_ref     0.1157
_refine_ls_goodness_of_fit_ref     1.044
_refine_ls_restrained_S_all     1.044
_refine_ls_number_reflns     3868
_refine_ls_number_parameters     203
_refine_ls_number_restraints     0
_refine_ls_hydrogen_treatment     constr
_refine_ls_weighting_scheme     calc
_refine_ls_weighting_details
         'calc w=1/[\s^2^(Fo^2^)+(0.0582P)^2^+0.5651P] where P=(Fo^2^+2Fc^2^)/3'
_atom_sites_solution_hydrogens     difmap
_atom_sites_solution_primary     direct
_atom_sites_solution_secondary     difmap
_refine_ls_shift/su_max     0.001
_refine_ls_shift/su_mean     0.000
_refine_diff_density_max     0.295
_refine_diff_density_min     -0.431
_refine_ls_extinction_method     none
_refine_ls_extinction_coef     ?
loop_
    _atom_type_symbol
    _atom_type_description
    _atom_type_scat_dispersion_real
    _atom_type_scat_dispersion_imag
    _atom_type_scat_source
    'C' 'C' 0.0033 0.0016
                         'International Tables Vol C Tables 4.2.6.8 and 6.1.1.4'
    'H' 'H' 0.0000 0.0000
                         'International Tables Vol C Tables 4.2.6.8 and 6.1.1.4'
    'O' 'O' 0.0106 0.0060
                         'International Tables Vol C Tables 4.2.6.8 and 6.1.1.4'
    'S' 'S' 0.1246 0.1234
                         'International Tables Vol C Tables 4.2.6.8 and 6.1.1.4'
_computing_data_collection     '<i>APEX2</i> (Bruker, 2009)'
_computing_cell_refinement     '<i>SAINT</i> (Bruker, 2009)'
_computing_data_reduction     '<i>SAINT</i> (Bruker, 2009)'
_computing_structure_solution     '<i>SHELXS97</i> (Sheldrick, 2008)'
_computing_structure_refinement     '<i>SHELXL97</i> (Sheldrick, 2008)'
_computing_molecular_graphics
        '<i>ORTEP-3</i> (Farrugia, 1997) and <i>DIAMOND</i> (Brandenburg, 1998)'
_computing_publication_material     '<i>SHELXL97</i> (Sheldrick, 2008)'
loop_
    _atom_site_type_symbol
    _atom_site_label
    _atom_site_fract_x
    _atom_site_fract_y
    _atom_site_fract_z
    _atom_site_U_iso_or_equiv
    _atom_site_adp_type
    _atom_site_calc_flag
    _atom_site_refinement_flags
    _atom_site_occupancy
    _atom_site_symmetry_multiplicity
    _atom_site_disorder_assembly
    _atom_site_disorder_group
    S S1 0.77821(4) 0.617621(19) 0.95912(5) 0.03124(12) Uani d . 1 2 . .
    O O1 0.44316(10) 0.54239(6) 0.69953(13) 0.0335(3) Uani d . 1 2 . .
    O O2 0.73376(14) 0.68604(6) 0.99116(16) 0.0445(3) Uani d . 1 2 . .
    O O3 0.84855(13) 0.57685(6) 1.09059(14) 0.0401(3) Uani d . 1 2 . .
    C C1 0.63766(15) 0.56994(7) 0.86672(18) 0.0281(3) Uani d . 1 2 . .
    C C2 0.62873(14) 0.49571(7) 0.86149(17) 0.0259(3) Uani d . 1 2 . .
    C C3 0.70807(15) 0.44093(8) 0.93316(18) 0.0295(3) Uani d . 1 2 . .
    H H3 0.7907 0.4490 1.0067 0.035 Uiso calc R 1 2 . .
    C C4 0.66347(16) 0.37470(8) 0.8946(2) 0.0328(3) Uani d . 1 2 . .
    C C5 0.54034(16) 0.36373(8) 0.7862(2) 0.0342(3) Uani d . 1 2 . .
    H H5 0.5122 0.3177 0.7612 0.041 Uiso calc R 1 2 . .
    C C6 0.45823(15) 0.41655(9) 0.71436(19) 0.0321(3) Uani d . 1 2 . .
    C C7 0.50737(14) 0.48180(8) 0.75612(18) 0.0276(3) Uani d . 1 2 . .
    C C8 0.52485(16) 0.59479(8) 0.7677(2) 0.0329(3) Uani d . 1 2 . .
    C C9 0.7482(2) 0.31384(9) 0.9655(3) 0.0463(4) Uani d . 1 2 . .
    H H9A 0.7937 0.2924 0.8806 0.069 Uiso calc R 1 2 . .
    H H9B 0.6873 0.2803 1.0071 0.069 Uiso calc R 1 2 . .
    H H9C 0.8185 0.3294 1.0547 0.069 Uiso calc R 1 2 . .
    C C10 0.32615(17) 0.40458(11) 0.5996(2) 0.0438(4) Uani d . 1 2 . .
    H H10A 0.3180 0.3557 0.5713 0.066 Uiso calc R 1 2 . .
    H H10B 0.3273 0.4318 0.5003 0.066 Uiso calc R 1 2 . .
    H H10C 0.2471 0.4185 0.6522 0.066 Uiso calc R 1 2 . .
    C C11 0.4770(2) 0.66466(10) 0.7171(3) 0.0498(5) Uani d . 1 2 . .
    H H11A 0.4870 0.6718 0.6026 0.075 Uiso calc R 1 2 . .
    H H11B 0.5328 0.6987 0.7849 0.075 Uiso calc R 1 2 . .
    H H11C 0.3795 0.6698 0.7305 0.075 Uiso calc R 1 2 . .
    C C12 0.88605(15) 0.62242(7) 0.80711(18) 0.0281(3) Uani d . 1 2 . .
    C C15 1.04793(16) 0.62512(9) 0.55823(19) 0.0355(4) Uani d . 1 2 . .
    C C16 0.97063(16) 0.68243(9) 0.5909(2) 0.0360(4) Uani d . 1 2 . .
    H H16 0.9738 0.7228 0.5273 0.043 Uiso calc R 1 2 . .
    C C17 0.88939(16) 0.68161(8) 0.71428(19) 0.0323(3) Uani d . 1 2 . .
    H H17 0.8369 0.7209 0.7350 0.039 Uiso calc R 1 2 . .
    C C18 1.1300(2) 0.62519(11) 0.4184(2) 0.0504(5) Uani d . 1 2 . .
    H H18A 1.0714 0.6089 0.3196 0.076 Uiso calc R 1 2 . .
    H H18B 1.2102 0.5948 0.4439 0.076 Uiso calc R 1 2 . .
    H H18C 1.1617 0.6720 0.4006 0.076 Uiso calc R 1 2 . .
    C C13 0.96346(15) 0.56489(8) 0.77825(19) 0.0317(3) Uani d . 1 2 . .
    H H13 0.9609 0.5247 0.8426 0.038 Uiso calc R 1 2 . .
    C C14 1.04408(16) 0.56690(8) 0.6550(2) 0.0355(3) Uani d . 1 2 . .
    H H14 1.0979 0.5279 0.6359 0.043 Uiso calc R 1 2 . .
loop_
    _atom_site_aniso_label
    _atom_site_aniso_U_11
    _atom_site_aniso_U_22
    _atom_site_aniso_U_33
    _atom_site_aniso_U_12
    _atom_site_aniso_U_13
    _atom_site_aniso_U_23
    S1 0.0373(2) 0.0257(2) 0.0299(2) -0.00632(14) 0.00250(15) -0.00488(14)
    O1 0.0277(5) 0.0347(6) 0.0360(6) 0.0051(4) -0.0020(4) -0.0004(5)
    O2 0.0568(7) 0.0282(6) 0.0508(7) -0.0068(5) 0.0156(6) -0.0142(5)
    O3 0.0457(6) 0.0439(7) 0.0279(6) -0.0111(5) -0.0041(5) 0.0011(5)
    C1 0.0300(7) 0.0248(7) 0.0295(7) -0.0007(5) 0.0039(6) -0.0024(6)
    C2 0.0259(6) 0.0257(7) 0.0256(7) -0.0019(5) 0.0022(5) -0.0022(5)
    C3 0.0268(6) 0.0281(7) 0.0321(8) -0.0014(5) -0.0005(5) 0.0012(6)
    C4 0.0333(7) 0.0275(8) 0.0373(8) -0.0011(6) 0.0046(6) 0.0016(6)
    C5 0.0350(8) 0.0270(7) 0.0410(9) -0.0067(6) 0.0072(6) -0.0072(6)
    C6 0.0263(7) 0.0385(9) 0.0314(8) -0.0060(6) 0.0040(6) -0.0091(6)
    C7 0.0242(6) 0.0306(7) 0.0273(7) 0.0022(5) 0.0016(5) -0.0013(6)
    C8 0.0334(7) 0.0299(8) 0.0355(8) 0.0045(6) 0.0051(6) -0.0001(6)
    C9 0.0503(10) 0.0282(9) 0.0590(12) 0.0037(7) 0.0032(8) 0.0053(8)
    C10 0.0293(7) 0.0596(11) 0.0405(9) -0.0081(7) -0.0009(7) -0.0155(8)
    C11 0.0514(10) 0.0350(9) 0.0611(12) 0.0153(8) 0.0022(9) 0.0067(9)
    C12 0.0283(7) 0.0251(7) 0.0287(7) -0.0043(5) -0.0030(5) -0.0012(6)
    C15 0.0278(7) 0.0457(9) 0.0311(8) -0.0095(6) -0.0021(6) -0.0032(7)
    C16 0.0346(8) 0.0359(8) 0.0349(8) -0.0085(6) -0.0028(6) 0.0068(7)
    C17 0.0312(7) 0.0262(7) 0.0375(8) -0.0023(6) -0.0018(6) 0.0019(6)
    C18 0.0444(10) 0.0665(13) 0.0418(10) -0.0132(9) 0.0108(8) -0.0055(9)
    C13 0.0313(7) 0.0272(7) 0.0342(8) -0.0014(5) -0.0033(6) 0.0018(6)
    C14 0.0305(7) 0.0343(8) 0.0400(9) 0.0008(6) -0.0008(6) -0.0046(7)
_geom_special_details
;
 All esds (except the esd in the dihedral angle between two l.s. planes)
 are estimated using the full covariance matrix.  The cell esds are taken
 into account individually in the estimation of esds in distances, angles
 and torsion angles; correlations between esds in cell parameters are only
 used when they are defined by crystal symmetry.  An approximate (isotropic)
 treatment of cell esds is used for estimating esds involving l.s. planes.
;
loop_
    _geom_bond_atom_site_label_1
    _geom_bond_atom_site_label_2
    _geom_bond_site_symmetry_2
    _geom_bond_distance
    _geom_bond_publ_flag
    S1 O2 . 1.4369(12) ?
    S1 O3 . 1.4382(12) ?
    S1 C1 . 1.7377(15) ?
    S1 C12 . 1.7617(16) ?
    O1 C8 . 1.3643(19) ?
    O1 C7 . 1.3840(17) ?
    C1 C8 . 1.361(2) ?
    C1 C2 . 1.447(2) ?
    C2 C7 . 1.3909(19) ?
    C2 C3 . 1.397(2) ?
    C3 C4 . 1.382(2) ?
    C3 H3 . 0.9500 ?
    C4 C5 . 1.407(2) ?
    C4 C9 . 1.513(2) ?
    C5 C6 . 1.383(2) ?
    C5 H5 . 0.9500 ?
    C6 C7 . 1.383(2) ?
    C6 C10 . 1.504(2) ?
    C8 C11 . 1.478(2) ?
    C9 H9A . 0.9800 ?
    C9 H9B . 0.9800 ?
    C9 H9C . 0.9800 ?
    C10 H10A . 0.9800 ?
    C10 H10B . 0.9800 ?
    C10 H10C . 0.9800 ?
    C11 H11A . 0.9800 ?
    C11 H11B . 0.9800 ?
    C11 H11C . 0.9800 ?
    C12 C17 . 1.388(2) ?
    C12 C13 . 1.391(2) ?
    C15 C14 . 1.392(2) ?
    C15 C16 . 1.395(2) ?
    C15 C18 . 1.505(2) ?
    C16 C17 . 1.385(2) ?
    C16 H16 . 0.9500 ?
    C17 H17 . 0.9500 ?
    C18 H18A . 0.9800 ?
    C18 H18B . 0.9800 ?
    C18 H18C . 0.9800 ?
    C13 C14 . 1.381(2) ?
    C13 H13 . 0.9500 ?
    C14 H14 . 0.9500 ?
loop_
    _geom_angle_atom_site_label_1
    _geom_angle_atom_site_label_2
    _geom_angle_atom_site_label_3
    _geom_angle_site_symmetry_1
    _geom_angle_site_symmetry_3
    _geom_angle
    _geom_angle_publ_flag
    O2 S1 O3 . . 119.59(8) ?
    O2 S1 C1 . . 109.59(7) ?
    O3 S1 C1 . . 107.30(7) ?
    O2 S1 C12 . . 108.21(7) ?
    O3 S1 C12 . . 107.66(7) ?
    C1 S1 C12 . . 103.27(7) ?
    C8 O1 C7 . . 106.73(11) ?
    C8 C1 C2 . . 107.24(13) ?
    C8 C1 S1 . . 126.32(12) ?
    C2 C1 S1 . . 125.87(11) ?
    C7 C2 C3 . . 119.08(13) ?
    C7 C2 C1 . . 104.77(12) ?
    C3 C2 C1 . . 136.15(13) ?
    C4 C3 C2 . . 118.45(13) ?
    C4 C3 H3 . . 120.8 ?
    C2 C3 H3 . . 120.8 ?
    C3 C4 C5 . . 119.97(14) ?
    C3 C4 C9 . . 120.27(15) ?
    C5 C4 C9 . . 119.75(15) ?
    C6 C5 C4 . . 123.28(14) ?
    C6 C5 H5 . . 118.4 ?
    C4 C5 H5 . . 118.4 ?
    C7 C6 C5 . . 114.61(13) ?
    C7 C6 C10 . . 122.29(16) ?
    C5 C6 C10 . . 123.10(15) ?
    C6 C7 O1 . . 125.01(13) ?
    C6 C7 C2 . . 124.59(14) ?
    O1 C7 C2 . . 110.40(13) ?
    C1 C8 O1 . . 110.86(13) ?
    C1 C8 C11 . . 133.75(16) ?
    O1 C8 C11 . . 115.37(14) ?
    C4 C9 H9A . . 109.5 ?
    C4 C9 H9B . . 109.5 ?
    H9A C9 H9B . . 109.5 ?
    C4 C9 H9C . . 109.5 ?
    H9A C9 H9C . . 109.5 ?
    H9B C9 H9C . . 109.5 ?
    C6 C10 H10A . . 109.5 ?
    C6 C10 H10B . . 109.5 ?
    H10A C10 H10B . . 109.5 ?
    C6 C10 H10C . . 109.5 ?
    H10A C10 H10C . . 109.5 ?
    H10B C10 H10C . . 109.5 ?
    C8 C11 H11A . . 109.5 ?
    C8 C11 H11B . . 109.5 ?
    H11A C11 H11B . . 109.5 ?
    C8 C11 H11C . . 109.5 ?
    H11A C11 H11C . . 109.5 ?
    H11B C11 H11C . . 109.5 ?
    C17 C12 C13 . . 120.90(15) ?
    C17 C12 S1 . . 120.47(12) ?
    C13 C12 S1 . . 118.59(11) ?
    C14 C15 C16 . . 118.43(15) ?
    C14 C15 C18 . . 120.57(16) ?
    C16 C15 C18 . . 120.97(16) ?
    C17 C16 C15 . . 121.36(15) ?
    C17 C16 H16 . . 119.3 ?
    C15 C16 H16 . . 119.3 ?
    C16 C17 C12 . . 118.87(15) ?
    C16 C17 H17 . . 120.6 ?
    C12 C17 H17 . . 120.6 ?
    C15 C18 H18A . . 109.5 ?
    C15 C18 H18B . . 109.5 ?
    H18A C18 H18B . . 109.5 ?
    C15 C18 H18C . . 109.5 ?
    H18A C18 H18C . . 109.5 ?
    H18B C18 H18C . . 109.5 ?
    C14 C13 C12 . . 119.27(14) ?
    C14 C13 H13 . . 120.4 ?
    C12 C13 H13 . . 120.4 ?
    C13 C14 C15 . . 121.17(15) ?
    C13 C14 H14 . . 119.4 ?
    C15 C14 H14 . . 119.4 ?
loop_
    _geom_torsion_atom_site_label_1
    _geom_torsion_atom_site_label_2
    _geom_torsion_atom_site_label_3
    _geom_torsion_atom_site_label_4
    _geom_torsion_site_symmetry_1
    _geom_torsion_site_symmetry_2
    _geom_torsion_site_symmetry_3
    _geom_torsion_site_symmetry_4
    _geom_torsion
    _geom_torsion_publ_flag
    O2 S1 C1 C8 . . . . 30.29(16) ?
    O3 S1 C1 C8 . . . . 161.58(14) ?
    C12 S1 C1 C8 . . . . -84.84(15) ?
    O2 S1 C1 C2 . . . . -159.46(13) ?
    O3 S1 C1 C2 . . . . -28.17(15) ?
    C12 S1 C1 C2 . . . . 85.40(14) ?
    C8 C1 C2 C7 . . . . 0.08(16) ?
    S1 C1 C2 C7 . . . . -171.71(11) ?
    C8 C1 C2 C3 . . . . -179.68(17) ?
    S1 C1 C2 C3 . . . . 8.5(3) ?
    C7 C2 C3 C4 . . . . 0.8(2) ?
    C1 C2 C3 C4 . . . . -179.43(16) ?
    C2 C3 C4 C5 . . . . -0.4(2) ?
    C2 C3 C4 C9 . . . . 178.24(15) ?
    C3 C4 C5 C6 . . . . -0.4(3) ?
    C9 C4 C5 C6 . . . . -179.01(16) ?
    C4 C5 C6 C7 . . . . 0.6(2) ?
    C4 C5 C6 C10 . . . . -179.54(16) ?
    C5 C6 C7 O1 . . . . 179.95(14) ?
    C10 C6 C7 O1 . . . . 0.1(2) ?
    C5 C6 C7 C2 . . . . -0.1(2) ?
    C10 C6 C7 C2 . . . . -179.97(15) ?
    C8 O1 C7 C6 . . . . -179.37(15) ?
    C8 O1 C7 C2 . . . . 0.69(16) ?
    C3 C2 C7 C6 . . . . -0.6(2) ?
    C1 C2 C7 C6 . . . . 179.59(14) ?
    C3 C2 C7 O1 . . . . 179.33(13) ?
    C1 C2 C7 O1 . . . . -0.47(16) ?
    C2 C1 C8 O1 . . . . 0.35(17) ?
    S1 C1 C8 O1 . . . . 172.09(11) ?
    C2 C1 C8 C11 . . . . -177.50(19) ?
    S1 C1 C8 C11 . . . . -5.8(3) ?
    C7 O1 C8 C1 . . . . -0.64(17) ?
    C7 O1 C8 C11 . . . . 177.64(14) ?
    O2 S1 C12 C17 . . . . -14.89(14) ?
    O3 S1 C12 C17 . . . . -145.45(12) ?
    C1 S1 C12 C17 . . . . 101.24(13) ?
    O2 S1 C12 C13 . . . . 167.49(12) ?
    O3 S1 C12 C13 . . . . 36.93(13) ?
    C1 S1 C12 C13 . . . . -76.38(13) ?
    C14 C15 C16 C17 . . . . -1.3(2) ?
    C18 C15 C16 C17 . . . . 176.77(15) ?
    C15 C16 C17 C12 . . . . 0.3(2) ?
    C13 C12 C17 C16 . . . . 0.5(2) ?
    S1 C12 C17 C16 . . . . -177.10(11) ?
    C17 C12 C13 C14 . . . . -0.3(2) ?
    S1 C12 C13 C14 . . . . 177.35(11) ?
    C12 C13 C14 C15 . . . . -0.7(2) ?
    C16 C15 C14 C13 . . . . 1.5(2) ?
    C18 C15 C14 C13 . . . . -176.57(14) ?
loop_
    _geom_hbond_atom_site_label_D
    _geom_hbond_atom_site_label_H
    _geom_hbond_atom_site_label_A
    _geom_hbond_site_symmetry_A
    _geom_hbond_distance_DH
    _geom_hbond_distance_HA
    _geom_hbond_distance_DA
    _geom_hbond_angle_DHA
    C10 H10C O3 3_667 0.98 2.46 3.310(2) 145.5
    C9 H9C Cg1 3_767 0.98 2.93 3.907(2) 178.7
    C10 H10B Cg2 3_666 0.98 2.92 3.800(2) 149.8
_iucr_refine_instructions_details
;
TITL 1164 IN P2(1)/C
CELL  0.71073  9.76660 19.45110  8.29790 90.00000 98.54100 90.00000
ZERR 4  0.00020  0.00050  0.00020  0.00000  0.00100  0.00000
LATT 1
SYMM -X, Y+ 0.50000, -Z+ 0.50000
SFAC C H O S
UNIT 72 72 12 4
TEMP -100
L.S. 15
ACTA
CONF
BOND $H
BOND
FMAP 2
MPLA 9 C1 C2 C3 C4 C5 C6 C7 O1 C8
MPLA 6 C12 C13 C14 C15 C16 C17
PLAN 20
EQIV $1 1-x, 1-y, 2-z
HTAB C10 O3_$1
SIZE 0.20 0.385 0.41
WGHT    0.058200    0.565100
FVAR       0.11733
MOLE 1
S1    4    0.778213    0.617621    0.959116    11.00000    0.03733    0.02573 =
         0.02989   -0.00488    0.00250   -0.00632
O1    3    0.443156    0.542394    0.699535    11.00000    0.02772    0.03471 =
         0.03603   -0.00039   -0.00203    0.00511
O2    3    0.733760    0.686041    0.991161    11.00000    0.05684    0.02818 =
         0.05082   -0.01415    0.01555   -0.00679
O3    3    0.848548    0.576846    1.090593    11.00000    0.04570    0.04386 =
         0.02791    0.00109   -0.00406   -0.01107
C1    1    0.637661    0.569945    0.866716    11.00000    0.03000    0.02476 =
         0.02950   -0.00239    0.00389   -0.00073
C2    1    0.628734    0.495714    0.861487    11.00000    0.02592    0.02572 =
         0.02556   -0.00219    0.00216   -0.00189
C3    1    0.708073    0.440931    0.933155    11.00000    0.02683    0.02806 =
         0.03213    0.00124   -0.00052   -0.00135
AFIX  43
H3    2    0.790740    0.449020    1.006676    11.00000   -1.20000
AFIX   0
C4    1    0.663466    0.374700    0.894580    11.00000    0.03328    0.02749 =
         0.03731    0.00157    0.00463   -0.00115
C5    1    0.540342    0.363725    0.786224    11.00000    0.03503    0.02697 =
         0.04103   -0.00724    0.00723   -0.00673
AFIX  43
H5    2    0.512190    0.317724    0.761159    11.00000   -1.20000
AFIX   0
C6    1    0.458232    0.416553    0.714364    11.00000    0.02628    0.03846 =
         0.03145   -0.00905    0.00396   -0.00600
C7    1    0.507373    0.481803    0.756123    11.00000    0.02423    0.03058 =
         0.02734   -0.00129    0.00159    0.00224
C8    1    0.524852    0.594793    0.767716    11.00000    0.03338    0.02994 =
         0.03549   -0.00012    0.00507    0.00451
C9    1    0.748188    0.313836    0.965486    11.00000    0.05029    0.02819 =
         0.05896    0.00531    0.00320    0.00372
AFIX 137
H9A   2    0.793651    0.292405    0.880566    11.00000   -1.50000
H9B   2    0.687317    0.280257    1.007120    11.00000   -1.50000
H9C   2    0.818489    0.329412    1.054714    11.00000   -1.50000
AFIX   0
C10   1    0.326155    0.404579    0.599554    11.00000    0.02933    0.05964 =
         0.04045   -0.01554   -0.00091   -0.00814
AFIX 137
H10A  2    0.318026    0.355681    0.571295    11.00000   -1.50000
H10B  2    0.327255    0.431768    0.500326    11.00000   -1.50000
H10C  2    0.247100    0.418484    0.652210    11.00000   -1.50000
AFIX   0
C11   1    0.476983    0.664659    0.717135    11.00000    0.05142    0.03498 =
         0.06107    0.00667    0.00219    0.01532
AFIX 137
H11A  2    0.486968    0.671815    0.602555    11.00000   -1.50000
H11B  2    0.532761    0.698715    0.784853    11.00000   -1.50000
H11C  2    0.379471    0.669785    0.730451    11.00000   -1.50000
AFIX   0
C12   1    0.886051    0.622424    0.807108    11.00000    0.02827    0.02512 =
         0.02870   -0.00116   -0.00301   -0.00435
C15   1    1.047927    0.625118    0.558230    11.00000    0.02783    0.04568 =
         0.03110   -0.00323   -0.00205   -0.00950
C16   1    0.970625    0.682426    0.590932    11.00000    0.03464    0.03586 =
         0.03495    0.00678   -0.00276   -0.00854
AFIX  43
H16   2    0.973778    0.722835    0.527287    11.00000   -1.20000
AFIX   0
C17   1    0.889388    0.681608    0.714278    11.00000    0.03124    0.02616 =
         0.03753    0.00194   -0.00183   -0.00232
AFIX  43
H17   2    0.836851    0.720878    0.734997    11.00000   -1.20000
AFIX   0
C18   1    1.129970    0.625191    0.418425    11.00000    0.04438    0.06645 =
         0.04184   -0.00553    0.01083   -0.01322
AFIX 137
H18A  2    1.071447    0.608853    0.319644    11.00000   -1.50000
H18B  2    1.210236    0.594761    0.443944    11.00000   -1.50000
H18C  2    1.161665    0.672006    0.400632    11.00000   -1.50000
AFIX   0
C13   1    0.963458    0.564889    0.778250    11.00000    0.03131    0.02722 =
         0.03421    0.00178   -0.00326   -0.00140
AFIX  43
H13   2    0.960890    0.524655    0.842637    11.00000   -1.20000
AFIX   0
C14   1    1.044078    0.566901    0.654978    11.00000    0.03052    0.03427 =
         0.04000   -0.00460   -0.00084    0.00081
AFIX  43
H14   2    1.097862    0.527859    0.635874    11.00000   -1.20000
HKLF 4
REM  1164 IN P2(1)/C
REM R1 =  0.0423 for   3258 Fo > 4sig(Fo)  and  0.0504 for all   3868 data
REM    203 parameters refined using      0 restraints
END
WGHT      0.0582      0.5650
REM Highest difference peak  0.295,  deepest hole -0.431,  1-sigma level  0.058
Q1    1   0.5650  0.4877  0.8173  11.00000  0.05    0.29
Q2    1   0.5563  0.6949  0.6819  11.00000  0.05    0.26
Q3    1   0.6429  0.5324  0.8797  11.00000  0.05    0.25
Q4    1   0.6028  0.3725  0.8400  11.00000  0.05    0.24
Q5    1   0.7439  0.6561  0.9554  11.00000  0.05    0.23
Q6    1   0.8963  0.5893  0.7676  11.00000  0.05    0.22
Q7    1   0.8362  0.6195  0.8795  11.00000  0.05    0.21
Q8    1   0.8800  0.6499  0.7533  11.00000  0.05    0.21
Q9    1   0.9966  0.6474  0.5633  11.00000  0.05    0.20
Q10   1   0.4738  0.5099  0.7218  11.00000  0.05    0.20
Q11   1   0.8555  0.3232  0.9712  11.00000  0.05    0.19
Q12   1   0.4529  0.6986  0.8368  11.00000  0.05    0.19
Q13   1   0.6003  0.5859  0.8010  11.00000  0.05    0.18
Q14   1   1.0566  0.6038  0.6462  11.00000  0.05    0.17
Q15   1   0.4920  0.4502  0.7035  11.00000  0.05    0.17
Q16   1   0.6883  0.5917  0.9277  11.00000  0.05    0.17
Q17   1   0.6987  0.4074  0.8880  11.00000  0.05    0.17
Q18   1   1.0178  0.5921  0.5833  11.00000  0.05    0.17
Q19   1   0.5242  0.3946  0.7255  11.00000  0.05    0.17
Q20   1   0.7632  0.3194  1.1573  11.00000  0.05    0.17
;
