# Supplementary material for: 2,5,7-Trimethyl-3-(4-methyl­phenyl­sulfon­yl)-1-benzofuran
Source: Acta Crystallogr Sect E Struct Rep Online. 2012 May 16;68(Pt 6):o1751. doi: 10.1107/S160053681202020X (PMC3379338; doi:10.1107/S160053681202020X)
Supplement: Supplementary file 2 [file e-68-o1751-Isup2.hkl]

# 
# h,k,l, Fc-squared, Fo-squared, sigma(Fo-squared) and status flag 
# 
data_I
_shelx_title ' 1164 IN P2(1)/C' 
_shelx_refln_list_code          4 
_shelx_F_calc_maximum      300.25 
_exptl_crystal_F_000       664.00 
_reflns_d_resolution_high  0.7484 
 
loop_ 
 _symmetry_equiv_pos_as_xyz 
 'x, y, z' 
 '-x, y+1/2, -z+1/2' 
 '-x, -y, -z' 
 'x, -y-1/2, z-1/2' 
 
_cell_length_a     9.7666 
_cell_length_b    19.4511 
_cell_length_c     8.2979 
_cell_angle_alpha  90.000 
_cell_angle_beta   98.541 
_cell_angle_gamma  90.000 
 
_shelx_F_squared_multiplier     1.000 
 
loop_ 
 _refln_index_h 
 _refln_index_k 
 _refln_index_l 
 _refln_F_squared_calc 
 _refln_F_squared_meas 
 _refln_F_squared_sigma 
 _refln_observed_status 
   1   0   0     1021.70     1055.55     17.98 o 
   2   0   0     1146.42     1246.73     21.57 o 
   3   0   0     1392.82     1296.95     23.11 o 
   4   0   0     3310.16     3314.41     56.50 o 
   5   0   0      789.17      931.52     18.74 o 
   6   0   0      125.60      131.08      6.54 o 
   7   0   0      335.59      353.69     15.25 o 
   8   0   0      147.98      161.54      4.45 o 
   9   0   0      317.30      308.61      6.71 o 
  10   0   0      369.93      384.87      6.92 o 
  11   0   0      114.10      131.48      5.81 o 
  12   0   0      443.09      451.82     13.80 o 
   1   1   0     2715.56     2786.85     42.97 o 
   2   1   0     1519.34     1614.18     17.48 o 
   3   1   0      425.21      430.08      7.40 o 
   4   1   0        0.09        1.21      0.73 o 
   5   1   0        0.05        0.15      0.69 o 
   6   1   0      111.30      116.57      2.70 o 
   7   1   0      212.68      202.29      4.60 o 
   8   1   0       70.16       67.30      1.94 o 
   9   1   0        8.88        8.72      1.12 o 
  10   1   0      137.39      144.26      2.73 o 
  11   1   0       81.08       89.93      2.97 o 
  12   1   0        1.59        3.63      1.82 o 
   0   2   0     8585.98     7504.74    125.33 o 
   1   2   0     3112.20     3115.72     29.50 o 
   2   2   0     2354.76     2403.24     28.23 o 
   3   2   0       12.33       12.34      0.69 o 
   4   2   0      308.23      362.36      4.91 o 
   5   2   0       31.53       32.97      1.26 o 
   6   2   0      320.10      384.59      6.77 o 
   7   2   0       71.87       85.10      2.17 o 
   8   2   0       69.92       74.56      4.04 o 
   9   2   0       14.70       15.77      1.97 o 
  10   2   0       31.18       33.73      1.77 o 
  11   2   0        0.63        0.58      1.05 o 
  12   2   0       57.45       62.10      2.96 o 
   1   3   0     3078.74     3020.62     28.61 o 
   2   3   0       56.07       62.22      1.08 o 
   3   3   0      920.50      884.00     11.51 o 
   4   3   0     1337.27     1382.86     18.14 o 
   5   3   0      353.63      350.89      5.31 o 
   6   3   0      275.41      261.89      4.22 o 
   7   3   0       31.92       42.62      1.68 o 
   8   3   0      664.44      661.85      9.73 o 
   9   3   0       85.73       97.26      3.18 o 
  10   3   0       46.01       48.64      3.46 o 
  11   3   0       17.08       17.37      1.23 o 
  12   3   0       53.91       65.15      2.96 o 
   0   4   0    29621.94    25068.72    409.12 o 
   1   4   0     1179.32     1239.56     13.45 o 
   2   4   0      879.03      792.95      8.18 o 
   3   4   0     1191.52     1184.78     14.60 o 
   4   4   0      222.45      187.60      4.92 o 
   5   4   0       36.45       50.03      1.78 o 
   6   4   0        0.03        0.00      0.51 o 
   7   4   0      274.04      271.11      5.21 o 
   8   4   0        6.06        6.46      1.61 o 
   9   4   0      826.97      832.53     11.68 o 
  10   4   0       70.74       65.90      5.77 o 
  11   4   0      179.43      189.00      6.42 o 
  12   4   0       74.18       72.40      2.97 o 
   1   5   0      133.00      116.75      3.93 o 
   2   5   0       97.48      114.33      2.20 o 
   3   5   0     1429.66     1507.16     15.00 o 
   4   5   0        0.03        0.29      0.34 o 
   5   5   0      849.47      816.45     15.97 o 
   6   5   0        0.27        0.64      0.53 o 
   7   5   0      429.72      433.15      9.03 o 
   8   5   0        2.85        2.07      0.94 o 
   9   5   0      268.83      268.96      5.46 o 
  10   5   0      100.61       97.84      5.53 o 
  11   5   0       37.39       36.62      4.35 o 
  12   5   0        7.42        6.79      2.76 o 
   0   6   0      358.97      381.46      6.54 o 
   1   6   0      471.13      457.56      6.09 o 
   2   6   0      164.48      158.35      2.85 o 
   3   6   0       34.47       53.57      1.68 o 
   4   6   0      207.89      215.21      3.15 o 
   5   6   0      120.18      113.55      2.31 o 
   6   6   0      255.22      298.89      4.73 o 
   7   6   0        1.31        2.05      0.99 o 
   8   6   0      506.31      492.15      9.96 o 
   9   6   0       24.55       25.76      1.92 o 
  10   6   0       80.38       76.39      4.23 o 
  11   6   0       27.14       29.06      2.20 o 
  12   6   0       39.07       37.07      2.24 o 
   1   7   0     2337.40     2384.53     25.53 o 
   2   7   0      550.50      564.67      6.74 o 
   3   7   0      393.31      341.57      4.85 o 
   4   7   0     3774.89     4045.57     38.87 o 
   5   7   0      548.28      531.53      7.63 o 
   6   7   0       30.94       38.40      1.24 o 
   7   7   0       31.50       39.77      1.76 o 
   8   7   0      939.03      928.74      9.94 o 
   9   7   0        5.34        8.85      1.11 o 
  10   7   0        6.53        7.85      1.21 o 
  11   7   0       14.74       11.75      1.78 o 
  12   7   0       87.62       92.69      3.69 o 
   0   8   0     1058.82     1226.71     18.43 o 
   1   8   0      152.32      167.05      2.93 o 
   2   8   0      237.52      233.85      4.65 o 
   3   8   0      682.92      688.17      8.09 o 
   4   8   0      346.42      393.22      5.96 o 
   5   8   0      207.04      196.73      3.31 o 
   6   8   0        0.85        1.25      0.57 o 
   7   8   0     1265.88     1307.78     19.96 o 
   8   8   0       29.23       30.98      1.68 o 
   9   8   0      442.29      442.35      7.41 o 
  10   8   0       56.43       63.95      2.75 o 
  11   8   0      122.44      124.53      4.20 o 
  12   8   0        0.91        0.37      1.19 o 
   1   9   0     1977.41     2264.56     25.13 o 
   2   9   0      480.55      583.83      7.32 o 
   3   9   0     2899.33     3079.46     33.26 o 
   4   9   0       26.04       33.01      1.15 o 
   5   9   0        9.84       23.38      0.99 o 
   6   9   0      715.79      694.54      8.67 o 
   7   9   0      891.89      883.30     11.76 o 
   8   9   0       12.17       15.85      1.39 o 
   9   9   0      287.21      292.17      6.49 o 
  10   9   0       29.37       26.87      2.14 o 
  11   9   0        3.46        3.28      1.48 o 
  12   9   0       12.40       11.12      1.95 o 
   0  10   0     1093.75     1142.82     17.97 o 
   1  10   0        3.05        0.52      0.46 o 
   2  10   0     1130.13     1015.89     11.68 o 
   3  10   0       79.52       91.91      3.30 o 
   4  10   0       47.72       33.02      1.52 o 
   5  10   0        1.18        1.09      0.66 o 
   6  10   0        3.32        1.82      0.98 o 
   7  10   0      387.04      362.78      6.64 o 
   8  10   0      229.12      215.90      5.39 o 
   9  10   0        3.40        3.79      1.44 o 
  10  10   0       23.92       29.53      2.26 o 
  11  10   0       13.96       19.31      2.08 o 
   1  11   0      238.67      244.44      5.49 o 
   2  11   0      153.08      177.37      3.89 o 
   3  11   0     1378.11     1431.51     15.82 o 
   4  11   0      141.70      145.53      3.42 o 
   5  11   0      741.74      678.67      8.76 o 
   6  11   0       28.88       35.13      2.15 o 
   7  11   0       72.02       60.72      2.43 o 
   8  11   0      193.41      192.47      5.97 o 
   9  11   0      117.64      112.96      4.18 o 
  10  11   0       73.82       70.85      3.53 o 
  11  11   0       98.57      104.66      4.93 o 
   0  12   0      195.05      234.28      5.95 o 
   1  12   0      286.19      269.25      5.22 o 
   2  12   0      591.58      588.71     10.70 o 
   3  12   0       26.50       41.28      2.00 o 
   4  12   0       91.74       87.34      2.76 o 
   5  12   0       76.64       70.81      2.61 o 
   6  12   0      481.85      428.95      7.35 o 
   7  12   0        9.36        9.08      1.65 o 
   8  12   0       69.19       69.33      3.65 o 
   9  12   0      415.97      385.32      9.36 o 
  10  12   0        0.09        0.18      1.38 o 
  11  12   0       95.48      100.89      4.48 o 
   1  13   0      240.35      250.43      5.20 o 
   2  13   0       42.35       46.12      4.03 o 
   3  13   0       99.64       97.25      3.32 o 
   4  13   0       93.08      106.76      3.60 o 
   5  13   0      114.82      120.45      3.87 o 
   6  13   0      298.59      277.69      6.29 o 
   7  13   0      371.93      325.99      8.34 o 
   8  13   0        0.18        1.51      1.42 o 
   9  13   0        2.13        4.18      3.12 o 
  10  13   0        0.80       -0.30      1.45 o 
  11  13   0        7.59        6.35      1.92 o 
   0  14   0      229.54      288.43      7.40 o 
   1  14   0        4.82        5.10      1.10 o 
   2  14   0      339.59      333.73      6.53 o 
   3  14   0      378.96      376.99      7.59 o 
   4  14   0      600.77      566.84     10.04 o 
   5  14   0        1.42        0.77      1.26 o 
   6  14   0      240.74      229.62      5.93 o 
   7  14   0       18.52       28.53      2.95 o 
   8  14   0        6.11        3.71      1.62 o 
   9  14   0      218.87      221.75     12.89 o 
  10  14   0       80.53       75.19      5.77 o 
   1  15   0      207.70      200.23      8.27 o 
   2  15   0      373.78      364.47      6.99 o 
   3  15   0      293.58      282.47      6.61 o 
   4  15   0       12.38       11.90      1.70 o 
   5  15   0      152.35      145.68      4.66 o 
   6  15   0      325.27      315.30      7.33 o 
   7  15   0      325.53      292.80      8.68 o 
   8  15   0      134.47      133.48      5.69 o 
   9  15   0        0.03        4.13      1.92 o 
  10  15   0      110.31      101.10      4.90 o 
   0  16   0     3917.43     3723.62     81.72 o 
   1  16   0      970.81      949.97     22.96 o 
   2  16   0      714.08      640.48     11.35 o 
   3  16   0      375.84      298.61      6.93 o 
   4  16   0       17.47       19.92      2.73 o 
   5  16   0       27.39       28.46      2.50 o 
   6  16   0      191.01      170.70      6.37 o 
   7  16   0       56.94       56.52      4.08 o 
   8  16   0      170.36      178.47      7.07 o 
   9  16   0        6.48        3.87      1.90 o 
  10  16   0       31.54       36.83      3.88 o 
   1  17   0       53.31       52.59      3.88 o 
   2  17   0       17.29       18.29      5.51 o 
   3  17   0       30.21       27.56      3.25 o 
   4  17   0       31.74       25.56      3.46 o 
   5  17   0        0.89        0.16      1.23 o 
   6  17   0       48.84       51.70      3.90 o 
   7  17   0       34.83       28.95      3.62 o 
   8  17   0       25.94       35.21      3.82 o 
   9  17   0        4.08        4.71      2.11 o 
   0  18   0       71.68       70.10      7.63 o 
   1  18   0       57.13       60.13      3.50 o 
   2  18   0      152.47      154.48      6.04 o 
   3  18   0       19.40       13.72      2.29 o 
   4  18   0        3.28        4.13      1.52 o 
   5  18   0      142.89      151.90      5.21 o 
   6  18   0        7.75       12.89      2.52 o 
   7  18   0      155.04      166.33      7.06 o 
   8  18   0        0.43        1.49      2.01 o 
   9  18   0       12.09        7.26      2.72 o 
   1  19   0      216.27      202.55     10.07 o 
   2  19   0      142.52      176.54      6.61 o 
   3  19   0       48.33       53.09      3.95 o 
   4  19   0      265.46      255.53      9.38 o 
   5  19   0       65.42       52.79      4.15 o 
   6  19   0      126.97      132.46      6.39 o 
   7  19   0      165.25      161.93      7.21 o 
   8  19   0       65.05       63.14      4.94 o 
   0  20   0      974.57      969.02     24.40 o 
   1  20   0      263.99      250.21      8.47 o 
   2  20   0       14.44       16.24      2.72 o 
   3  20   0       36.88       44.06      3.73 o 
   4  20   0        7.74       -0.97      1.68 o 
   5  20   0        0.23       -0.73      2.27 o 
   6  20   0        0.35       -0.10      2.20 o 
   7  20   0       55.37       55.81      4.85 o 
   8  20   0       73.27       65.79      6.16 o 
   1  21   0       12.80        9.79      2.35 o 
   2  21   0       12.40        8.63      2.45 o 
   3  21   0        1.91        5.37      1.99 o 
   4  21   0       15.86       11.31      4.72 o 
   5  21   0        1.29        0.73      3.63 o 
   6  21   0       71.75       91.96      7.70 o 
   7  21   0       14.97       15.57      3.48 o 
   0  22   0        3.53        3.63      2.91 o 
   1  22   0      100.81      120.80      6.19 o 
   2  22   0       65.78       71.72      4.97 o 
   3  22   0        2.87        5.37      2.29 o 
   4  22   0        8.40        3.63      3.08 o 
   5  22   0       76.76       71.13      6.92 o 
   6  22   0        3.59        6.54      3.60 o 
   1  23   0      191.38      220.79      9.72 o 
   2  23   0        3.92        0.81      2.21 o 
   3  23   0      119.71      130.20      7.06 o 
   4  23   0      127.60      128.44      9.20 o 
   5  23   0        2.76        4.19      3.31 o 
   0  24   0        7.27        3.63      3.63 o 
   1  24   0       38.12       41.23     10.17 o 
   2  24   0        0.02       -0.53      2.07 o 
   3  24   0       72.44       62.80      6.97 o 
   4  24   0       53.17       61.30      9.08 o 
   1  25   0      101.22      115.85      9.08 o 
   2  25   0        7.99       10.38      3.49 o 
   3  25   0        2.76        6.30      3.83 o 
 -13   1   1       55.00       57.08      6.17 o 
 -12   1   1        6.97        3.87      1.16 o 
 -11   1   1      263.26      254.46      7.41 o 
 -10   1   1        1.28        2.18      1.13 o 
  -9   1   1      232.65      225.89      4.15 o 
  -8   1   1       37.43       42.23      3.19 o 
  -7   1   1      794.62      790.67     12.67 o 
  -6   1   1      112.24      124.62      4.38 o 
  -5   1   1        0.24        3.45      0.93 o 
  -4   1   1     1147.40     1136.99     22.09 o 
  -3   1   1      189.68      152.25      5.55 o 
  -2   1   1     8908.05     8606.57    340.52 o 
  -1   1   1      178.66      184.08      3.09 o 
   0   1   1     5190.05     4883.60     96.26 o 
   1   1   1     4143.87     4093.87     74.63 o 
   2   1   1     9837.48     8984.87    171.36 o 
   3   1   1      187.73      220.17      2.51 o 
   4   1   1      287.76      379.50      3.93 o 
   5   1   1     1024.15     1131.87     10.32 o 
   6   1   1      341.96      305.56      3.66 o 
   7   1   1        3.29        5.97      0.65 o 
   8   1   1      589.85      583.45      7.68 o 
   9   1   1       38.26       36.96      2.76 o 
  10   1   1       46.44       44.52      2.35 o 
  11   1   1      154.22      158.99      4.46 o 
  12   1   1       12.76       17.60      5.08 o 
 -12   2   1        0.01       -0.24      1.95 o 
 -11   2   1       61.49       64.79      6.13 o 
 -10   2   1       19.07       21.36      2.04 o 
  -9   2   1       90.78       93.16      4.12 o 
  -8   2   1      216.99      221.04      3.97 o 
  -7   2   1        3.32        2.94      0.54 o 
  -6   2   1     1471.95     1542.29     17.75 o 
  -5   2   1      194.53      198.48      3.25 o 
  -4   2   1     2806.74     2813.59     34.70 o 
  -3   2   1        0.25        1.29      0.52 o 
  -2   2   1      800.76      794.58     16.07 o 
  -1   2   1       89.56       93.64      1.70 o 
   0   2   1     3177.43     3223.96     30.73 o 
   1   2   1    11384.99    10039.83    104.91 o 
   2   2   1    18631.69    16656.34    146.90 o 
   3   2   1        1.32       16.75      0.63 o 
   4   2   1      668.37      715.93      6.81 o 
   5   2   1      825.99      883.09      8.38 o 
   6   2   1       53.56       62.95      1.40 o 
   7   2   1      739.54      748.63      8.16 o 
   8   2   1        5.56        4.83      1.07 o 
   9   2   1       96.87       93.61      2.74 o 
  10   2   1      113.17      115.06      3.21 o 
  11   2   1        2.13        1.83      1.15 o 
  12   2   1      239.02      238.72      7.60 o 
 -12   3   1      131.73      123.27      5.02 o 
 -11   3   1        5.33        2.88      1.99 o 
 -10   3   1      153.28      157.94      4.87 o 
  -9   3   1      159.98      144.90      4.36 o 
  -8   3   1       34.12       37.98      1.90 o 
  -7   3   1      125.38      113.39      3.06 o 
  -6   3   1     2463.51     2575.73     32.17 o 
  -5   3   1      354.15      304.70      6.57 o 
  -4   3   1      720.09      811.96     13.82 o 
  -3   3   1        0.17        0.18      0.36 o 
  -2   3   1     1414.43     1430.96     20.84 o 
  -1   3   1       73.57       68.78      1.34 o 
   0   3   1      400.44      401.08      4.50 o 
   1   3   1     4296.85     4344.88     38.15 o 
   2   3   1    14343.58    13176.45    232.96 o 
   3   3   1     2010.07     2171.38     19.62 o 
   4   3   1     2841.43     2898.84     24.43 o 
   5   3   1       50.39       73.60      1.41 o 
   6   3   1        8.43        1.80      0.36 o 
   7   3   1        9.70        5.97      0.77 o 
   8   3   1       83.74       96.24      2.07 o 
   9   3   1      226.35      202.52      4.22 o 
  10   3   1      250.29      247.91      5.20 o 
  11   3   1        0.33       -0.50      1.66 o 
  12   3   1        0.49        0.73      1.71 o 
 -12   4   1       23.51       20.35      2.40 o 
 -11   4   1        5.10       10.46      2.18 o 
 -10   4   1      329.26      335.08      7.65 o 
  -9   4   1      164.92      180.69      6.29 o 
  -8   4   1       81.02       78.03      3.01 o 
  -7   4   1      139.94      153.35      3.59 o 
  -6   4   1     1372.31     1363.27     25.48 o 
  -5   4   1      695.24      715.53      9.27 o 
  -4   4   1      828.25      832.89     10.15 o 
  -3   4   1       98.53      105.22      1.53 o 
  -2   4   1      587.40      614.21      9.75 o 
  -1   4   1       87.65       69.64      1.82 o 
   0   4   1       52.12       61.94      1.49 o 
   1   4   1      258.38      251.49      3.23 o 
   2   4   1     4266.70     4478.26     42.34 o 
   3   4   1     4262.39     4831.00     45.65 o 
   4   4   1       59.92       77.95      1.71 o 
   5   4   1      594.67      605.06      6.24 o 
   6   4   1      132.67      127.28      2.21 o 
   7   4   1        2.05        2.38      0.52 o 
   8   4   1       75.66       70.40      1.87 o 
   9   4   1      143.35      153.17      3.79 o 
  10   4   1       18.23       21.07      2.52 o 
  11   4   1        2.26        1.69      1.31 o 
  12   4   1        7.98        6.82      1.62 o 
 -12   5   1       15.79       19.01      2.18 o 
 -11   5   1       18.49       12.66      4.01 o 
 -10   5   1       93.40       98.25      3.94 o 
  -9   5   1      249.27      254.79      6.32 o 
  -8   5   1      122.74      134.65      7.77 o 
  -7   5   1      259.08      244.36      6.71 o 
  -6   5   1       13.68       12.01      1.64 o 
  -5   5   1      949.75      923.84     11.57 o 
  -4   5   1      145.90      191.17      4.71 o 
  -3   5   1     1662.93     1698.43     17.54 o 
  -2   5   1       10.37        7.28      0.73 o 
  -1   5   1      112.72      126.55      2.39 o 
   0   5   1       37.57       25.13      0.92 o 
   1   5   1      543.62      550.70      6.90 o 
   2   5   1       80.84      106.42      3.52 o 
   3   5   1      799.39      774.30      8.36 o 
   4   5   1      111.37      108.01      2.09 o 
   5   5   1      345.83      367.34      4.50 o 
   6   5   1      127.14      141.58      3.47 o 
   7   5   1       99.74      101.09      2.21 o 
   8   5   1       94.88       85.20      2.85 o 
   9   5   1      307.41      326.01      6.01 o 
  10   5   1       18.00       20.35      1.95 o 
  11   5   1       50.05       57.59      3.52 o 
  12   5   1        7.10        4.45      1.65 o 
 -12   6   1      105.18      117.84      4.65 o 
 -11   6   1      247.68      237.70      7.83 o 
 -10   6   1        2.26        2.38      1.48 o 
  -9   6   1       61.26       64.99      5.35 o 
  -8   6   1      459.60      451.33      9.91 o 
  -7   6   1        0.45        0.64      0.93 o 
  -6   6   1      569.65      512.06      8.50 o 
  -5   6   1      922.99     1081.95     11.42 o 
  -4   6   1      575.12      561.09      6.48 o 
  -3   6   1       19.96        7.89      0.74 o 
  -2   6   1     7708.98     7922.82    104.85 o 
  -1   6   1     1404.16     1324.02     15.00 o 
   0   6   1     1618.24     1732.45     18.84 o 
   1   6   1     2885.74     2940.12     28.60 o 
   2   6   1      274.39      338.18      4.81 o 
   3   6   1     2207.81     2259.82     22.32 o 
   4   6   1        8.06        6.63      0.70 o 
   5   6   1      334.27      321.77      4.20 o 
   6   6   1      347.20      344.68      6.33 o 
   7   6   1      468.36      441.61      5.63 o 
   8   6   1       41.33       38.10      2.14 o 
   9   6   1       43.31       42.13      2.16 o 
  10   6   1      607.54      632.15     12.58 o 
  11   6   1       30.00       28.88      2.16 o 
  12   6   1       28.29       28.49      2.63 o 
 -12   7   1        0.88        0.99      1.57 o 
 -11   7   1       25.94       30.88      2.63 o 
 -10   7   1        8.85        7.89      2.01 o 
  -9   7   1      372.50      386.81     20.12 o 
  -8   7   1      165.45      167.23      5.53 o 
  -7   7   1      301.92      286.35      7.25 o 
  -6   7   1      388.67      374.19      6.17 o 
  -5   7   1      198.20      207.56      3.15 o 
  -4   7   1       83.75      113.09      2.15 o 
  -3   7   1      707.38      774.98     13.72 o 
  -2   7   1       82.95      114.09      3.63 o 
  -1   7   1       61.45       56.29      2.00 o 
   0   7   1       92.54      135.12      2.49 o 
   1   7   1     1504.10     1616.85     16.68 o 
   2   7   1       28.12       42.14      1.31 o 
   3   7   1      126.11      164.92      3.85 o 
   4   7   1      806.75      838.07      9.42 o 
   5   7   1      281.10      289.35      4.32 o 
   6   7   1       70.50       68.97      1.83 o 
   7   7   1      448.65      440.77      6.48 o 
   8   7   1       55.32       59.13      2.57 o 
   9   7   1      121.39      121.75      5.16 o 
  10   7   1        2.94        2.44      1.11 o 
  11   7   1        3.21        2.93      1.35 o 
  12   7   1        6.84        6.28      1.77 o 
 -12   8   1        4.30        8.14      4.66 o 
 -11   8   1       46.74       46.93      5.03 o 
 -10   8   1       39.25       35.05      3.24 o 
  -9   8   1      132.83      140.33      3.72 o 
  -8   8   1      122.47      114.67      2.61 o 
  -7   8   1      129.32      136.12      3.98 o 
  -6   8   1       47.61       39.54      1.59 o 
  -5   8   1        0.76        0.76      0.65 o 
  -4   8   1      449.81      453.59      6.49 o 
  -3   8   1      111.92      113.59      2.98 o 
  -2   8   1      516.88      545.41      7.72 o 
  -1   8   1      278.37      266.77      4.52 o 
   0   8   1      212.44      190.73      3.19 o 
   1   8   1      346.17      339.05      5.12 o 
   2   8   1      361.24      402.66      5.50 o 
   3   8   1       43.40       35.93      1.78 o 
   4   8   1       11.28        6.56      0.87 o 
   5   8   1       26.10       34.14      1.52 o 
   6   8   1      276.52      254.87      4.72 o 
   7   8   1      323.69      296.99      6.09 o 
   8   8   1      103.47      100.08      3.62 o 
   9   8   1       54.02       63.91      2.97 o 
  10   8   1       35.37       44.69      2.83 o 
  11   8   1        0.09        0.49      1.35 o 
  12   8   1        2.36        1.37      1.62 o 
 -12   9   1       54.31       54.16      2.77 o 
 -11   9   1        8.64        9.89      1.48 o 
 -10   9   1        1.49        3.25      1.26 o 
  -9   9   1      617.58      627.54     11.53 o 
  -8   9   1      157.65      160.33      4.32 o 
  -7   9   1      419.39      399.22     10.17 o 
  -6   9   1      226.07      233.15      6.08 o 
  -5   9   1     1158.87     1214.16     14.60 o 
  -4   9   1      311.84      384.42      5.91 o 
  -3   9   1        1.30        1.63      0.73 o 
  -2   9   1       35.28       44.18      1.80 o 
  -1   9   1      217.23      237.63      4.78 o 
   0   9   1      298.55      291.11      4.41 o 
   1   9   1      650.89      706.56      9.38 o 
   2   9   1       35.80       84.67      2.17 o 
   3   9   1      920.81      928.09     11.59 o 
   4   9   1     1725.14     1802.49     18.80 o 
   5   9   1      298.37      297.85      5.10 o 
   6   9   1       24.96       31.99      1.96 o 
   7   9   1      647.08      632.53      9.63 o 
   8   9   1      269.18      248.04      5.97 o 
   9   9   1      121.63      126.06      4.27 o 
  10   9   1       40.83       43.71      4.40 o 
  11   9   1       36.82       40.45      3.46 o 
 -12  10   1       20.96       20.71      2.16 o 
 -11  10   1       31.78       28.07      1.99 o 
 -10  10   1      258.93      262.06      6.34 o 
  -9  10   1      148.46      151.19      5.56 o 
  -8  10   1        0.11       -0.90      0.90 o 
  -7  10   1      531.52      498.31      8.89 o 
  -6  10   1      858.24      789.20     12.25 o 
  -5  10   1      342.42      341.83      6.75 o 
  -4  10   1       10.87        8.27      1.23 o 
  -3  10   1        0.41        5.42      0.97 o 
  -2  10   1     3499.29     3858.03     41.71 o 
  -1  10   1       69.98       46.14      2.00 o 
   0  10   1      497.64      621.43      7.17 o 
   1  10   1      884.12      887.28     11.44 o 
   2  10   1       84.50       71.21      2.18 o 
   3  10   1      921.48      948.50     11.14 o 
   4  10   1      215.37      234.15      4.48 o 
   5  10   1     1498.32     1394.50     16.95 o 
   6  10   1       37.74       25.62      1.63 o 
   7  10   1       58.23       60.23      2.88 o 
   8  10   1      355.43      361.75      7.59 o 
   9  10   1       34.26       33.82      2.73 o 
  10  10   1      196.47      179.66      5.52 o 
  11  10   1       98.21       97.72      8.29 o 
 -11  11   1       55.47       55.30      2.96 o 
 -10  11   1       78.18       83.37      3.63 o 
  -9  11   1      105.05      115.69      7.44 o 
  -8  11   1       97.14       88.91      5.14 o 
  -7  11   1        0.09        0.60      0.99 o 
  -6  11   1       10.64       16.31      1.99 o 
  -5  11   1       93.96       96.93      3.50 o 
  -4  11   1        3.94        2.86      1.78 o 
  -3  11   1       30.45       32.78      1.77 o 
  -2  11   1       80.60       95.26      2.81 o 
  -1  11   1        9.23        6.45      0.96 o 
   0  11   1       73.70      101.16      2.34 o 
   1  11   1       29.51       35.86      1.77 o 
   2  11   1        0.93        1.87      0.69 o 
   3  11   1      422.40      475.33      6.75 o 
   4  11   1        0.89        0.47      0.69 o 
   5  11   1       31.44       42.56      2.02 o 
   6  11   1      241.64      212.30      4.56 o 
   7  11   1      136.56      129.33      4.31 o 
   8  11   1       18.14       15.77      1.87 o 
   9  11   1      174.88      175.24      5.24 o 
  10  11   1       14.59       13.21      1.92 o 
  11  11   1        7.85       10.28      2.04 o 
 -11  12   1        0.49       -0.85      1.41 o 
 -10  12   1       38.30       30.60      2.59 o 
  -9  12   1      442.77      446.00     12.58 o 
  -8  12   1       16.41       12.39      1.82 o 
  -7  12   1      240.36      231.79      5.79 o 
  -6  12   1       12.89       16.68      1.76 o 
  -5  12   1      337.24      341.02      7.13 o 
  -4  12   1       34.54       28.21      1.97 o 
  -3  12   1      132.70      141.44      6.37 o 
  -2  12   1       46.70       54.23      2.09 o 
  -1  12   1      167.71      136.59      3.18 o 
   0  12   1        0.02       -0.46      0.46 o 
   1  12   1      334.10      319.01      5.97 o 
   2  12   1       70.52       71.51      2.54 o 
   3  12   1     1975.73     2005.80     23.47 o 
   4  12   1      222.29      209.48      5.33 o 
   5  12   1       26.08       21.43      1.55 o 
   6  12   1      200.81      213.88      6.37 o 
   7  12   1       28.23       30.19      3.08 o 
   8  12   1       43.52       45.24      2.88 o 
   9  12   1        1.36        2.36      1.45 o 
  10  12   1       12.04        7.82      1.87 o 
  11  12   1       64.75       74.88      4.05 o 
 -11  13   1        2.39        0.35      1.50 o 
 -10  13   1      127.95      133.12      4.80 o 
  -9  13   1      253.85      272.90      7.06 o 
  -8  13   1       12.06       10.73      2.27 o 
  -7  13   1      220.96      205.40      6.01 o 
  -6  13   1      695.56      631.19     11.28 o 
  -5  13   1       57.03       66.50      3.07 o 
  -4  13   1     1335.22     1285.37     18.68 o 
  -3  13   1      126.90      129.21      3.61 o 
  -2  13   1      201.60      182.18      4.03 o 
  -1  13   1      136.36      137.46      3.68 o 
   0  13   1      456.78      447.61      6.61 o 
   1  13   1      306.15      264.78      5.27 o 
   2  13   1     4356.75     4081.94     44.60 o 
   3  13   1        3.47        6.85      1.15 o 
   4  13   1     1272.21     1187.22     17.02 o 
   5  13   1       23.59       35.61      2.03 o 
   6  13   1       47.38       42.23      3.15 o 
   7  13   1      141.37      152.67      5.61 o 
   8  13   1       50.23       44.68      2.93 o 
   9  13   1      146.42      138.07      5.00 o 
  10  13   1        1.12        0.10      1.65 o 
 -10  14   1      101.62      103.06      7.51 o 
  -9  14   1        0.86        0.12      1.38 o 
  -8  14   1       97.10       99.20      4.25 o 
  -7  14   1       19.66       21.40      2.00 o 
  -6  14   1      299.94      276.74      6.05 o 
  -5  14   1       82.27       65.27      2.87 o 
  -4  14   1       38.71       36.22      2.15 o 
  -3  14   1       12.05        9.02      1.83 o 
  -2  14   1       36.26       42.09      2.03 o 
  -1  14   1       49.62       52.92      2.15 o 
   0  14   1      406.60      402.37      6.43 o 
   1  14   1      933.52      874.19     12.96 o 
   2  14   1      235.95      232.86      5.07 o 
   3  14   1       66.12       70.73      2.95 o 
   4  14   1       45.20       44.58      2.50 o 
   5  14   1      308.42      276.64      6.34 o 
   6  14   1       59.53       60.05      3.73 o 
   7  14   1       75.68       71.44      4.24 o 
   8  14   1       56.52       54.95      3.43 o 
   9  14   1       35.50       29.78      2.88 o 
  10  14   1       58.64       58.33      3.64 o 
 -10  15   1        1.60        2.07      2.07 o 
  -9  15   1       74.79       76.17      4.58 o 
  -8  15   1        1.16        0.73      1.47 o 
  -7  15   1        8.74        6.92      1.64 o 
  -6  15   1        0.18       -0.04      1.02 o 
  -5  15   1       20.83       19.35      1.92 o 
  -4  15   1       22.48       42.47      2.43 o 
  -3  15   1      288.60      292.61      7.90 o 
  -2  15   1      981.67      915.94     11.96 o 
  -1  15   1        6.22        2.89      1.31 o 
   0  15   1      597.81      524.35      9.99 o 
   1  15   1      994.12     1007.76     13.99 o 
   2  15   1       17.15       30.05      2.40 o 
   3  15   1        4.58       10.82      1.86 o 
   4  15   1        9.21        6.72      1.38 o 
   5  15   1       14.42       10.61      2.21 o 
   6  15   1       41.15       33.46      3.06 o 
   7  15   1        1.18       -0.07      1.39 o 
   8  15   1      133.73      130.40      5.21 o 
   9  15   1        5.05        3.10      1.76 o 
  10  15   1        2.67        3.98      1.92 o 
 -10  16   1        8.06       12.68      2.95 o 
  -9  16   1       97.47      102.53      5.45 o 
  -8  16   1      179.62      161.47      6.81 o 
  -7  16   1       11.74        9.76      1.68 o 
  -6  16   1       20.85       32.27      2.39 o 
  -5  16   1      342.59      306.98      6.63 o 
  -4  16   1      454.58      427.89      8.02 o 
  -3  16   1      183.70      178.20      5.47 o 
  -2  16   1      290.86      282.34      6.75 o 
  -1  16   1      673.92      605.10     11.47 o 
   0  16   1      911.75      855.83     14.48 o 
   1  16   1       72.92       76.65      3.59 o 
   2  16   1      195.43      181.95      5.45 o 
   3  16   1     1228.46     1121.48     17.02 o 
   4  16   1       30.29       37.62      2.58 o 
   5  16   1       23.75       22.93      3.16 o 
   6  16   1       53.19       46.17      3.58 o 
   7  16   1        4.88       -1.58      1.85 o 
   8  16   1      128.84      140.76      6.71 o 
   9  16   1        9.98        9.24      2.20 o 
  -9  17   1      158.92      166.49      7.24 o 
  -8  17   1        0.80        1.17      1.92 o 
  -7  17   1      270.62      251.74      8.58 o 
  -6  17   1       62.75       46.27      3.88 o 
  -5  17   1        3.35       10.18      1.83 o 
  -4  17   1      254.88      238.99      6.46 o 
  -3  17   1       20.02       12.69      1.87 o 
  -2  17   1      974.11      936.14     17.91 o 
  -1  17   1      117.71      114.62      4.68 o 
   0  17   1      892.88      854.61     14.84 o 
   1  17   1      907.29      835.84     14.52 o 
   2  17   1     1397.28     1327.26     22.83 o 
   3  17   1       26.31       30.77      2.47 o 
   4  17   1       71.74       74.87      3.44 o 
   5  17   1      113.15      136.54      5.84 o 
   6  17   1       90.52       93.99      5.10 o 
   7  17   1       40.13       33.84      5.92 o 
   8  17   1       50.38       43.59      3.44 o 
   9  17   1       72.49       74.80      4.50 o 
  -9  18   1        2.10        3.50      2.35 o 
  -8  18   1       27.15       30.96      4.17 o 
  -7  18   1        2.81        4.32      2.21 o 
  -6  18   1      198.17      169.89      5.88 o 
  -5  18   1        0.14        0.47      1.23 o 
  -4  18   1       16.58       13.52      2.03 o 
  -3  18   1      436.74      409.61     10.66 o 
  -2  18   1      273.18      252.88      7.98 o 
  -1  18   1      157.40      151.48      5.48 o 
   0  18   1       11.53       11.30      2.03 o 
   1  18   1     2068.67     1975.50     28.46 o 
   2  18   1       47.76       60.65      3.82 o 
   3  18   1       48.19       44.37      6.01 o 
   4  18   1       72.50       63.03      5.10 o 
   5  18   1       76.72       62.60      5.34 o 
   6  18   1        3.25        2.36      1.93 o 
   7  18   1       64.18       62.53      4.58 o 
   8  18   1        0.03       -0.52      1.60 o 
   9  18   1       24.75       22.63      3.12 o 
  -8  19   1        3.20        7.15      2.77 o 
  -7  19   1        1.84        1.21      2.10 o 
  -6  19   1       69.93       57.51      5.34 o 
  -5  19   1        8.52       13.25      2.20 o 
  -4  19   1       14.93        8.20      2.21 o 
  -3  19   1        6.75        9.99      2.35 o 
  -2  19   1       81.44       87.48     10.17 o 
  -1  19   1        5.51        4.29      1.72 o 
   0  19   1       18.42       17.27      2.47 o 
   1  19   1      108.32      131.71      5.61 o 
   2  19   1      157.83      137.83      6.46 o 
   3  19   1       67.65       64.24      4.05 o 
   4  19   1        0.07       -1.35      1.74 o 
   5  19   1       35.72       29.59      3.42 o 
   6  19   1       19.63       20.33      3.20 o 
   7  19   1        8.52        6.66      2.45 o 
   8  19   1      113.82      110.60      5.66 o 
  -8  20   1       35.53       31.09      5.96 o 
  -7  20   1       18.28       19.91      3.62 o 
  -6  20   1      171.66      185.30      7.90 o 
  -5  20   1        9.07        4.12      2.10 o 
  -4  20   1      142.33      151.11      6.51 o 
  -3  20   1       14.50       13.66      2.72 o 
  -2  20   1       44.91       47.43      3.89 o 
  -1  20   1       54.66       59.34      4.32 o 
   0  20   1       56.23       54.14      3.59 o 
   1  20   1      167.68      196.03      7.15 o 
   2  20   1       99.10      103.49      5.40 o 
   3  20   1        7.49        4.09      2.79 o 
   4  20   1        1.60       -1.82      1.87 o 
   5  20   1      133.38      128.09      9.44 o 
   6  20   1      165.59      169.70      7.46 o 
   7  20   1        6.70        3.17      3.36 o 
  -7  21   1      145.09      151.66     13.32 o 
  -6  21   1       24.28       22.83      4.86 o 
  -5  21   1       19.88       22.59      3.30 o 
  -4  21   1        4.08        0.45      1.86 o 
  -3  21   1       90.55       96.76      5.86 o 
  -2  21   1       98.15       94.27      5.61 o 
  -1  21   1       47.60       49.31      4.09 o 
   0  21   1      138.37      150.60      7.43 o 
   1  21   1        5.21        4.38      2.01 o 
   2  21   1      111.38      101.47      9.19 o 
   3  21   1        5.01        6.23      2.96 o 
   4  21   1        1.80        2.91      2.57 o 
   5  21   1      152.01      181.86     10.01 o 
   6  21   1        2.94        2.30      3.63 o 
   7  21   1       33.87       34.29      5.58 o 
  -6  22   1       31.11       28.52      5.45 o 
  -5  22   1       35.00       35.68      5.65 o 
  -4  22   1        5.38        4.79      2.18 o 
  -3  22   1        2.50        3.12      2.21 o 
  -2  22   1       53.00       52.41      6.87 o 
  -1  22   1      200.47      216.18      8.34 o 
   0  22   1       27.71       35.49      4.34 o 
   1  22   1      108.53      102.00      5.83 o 
   2  22   1       15.19       14.32      2.69 o 
   3  22   1       23.25       33.02      5.06 o 
   4  22   1        5.44        3.70      2.79 o 
   5  22   1        3.44        5.81      3.31 o 
   6  22   1        0.03       -2.79      2.79 o 
  -6  23   1        0.07       -1.45      4.36 o 
  -5  23   1       37.58       54.38      6.68 o 
  -4  23   1        3.84        4.76      2.18 o 
  -3  23   1        6.47       14.05      2.84 o 
  -2  23   1       30.87       34.32      3.95 o 
  -1  23   1        3.36       11.26      3.08 o 
   0  23   1       53.47       71.06      5.89 o 
   1  23   1        2.25        1.82      2.05 o 
   2  23   1        0.01       -0.87      2.42 o 
   3  23   1        0.03        2.24      2.96 o 
   4  23   1       48.13       53.75      8.72 o 
   5  23   1       17.79       15.34     16.71 o 
  -4  24   1       17.08       19.12      9.08 o 
  -3  24   1       55.56       60.35      5.03 o 
  -2  24   1       14.49       14.86      4.53 o 
  -1  24   1      377.86      436.25     14.63 o 
   0  24   1       62.75       69.74      6.16 o 
   1  24   1      148.87      162.93      8.69 o 
   2  24   1        1.66        1.88      2.96 o 
   3  24   1        0.70        0.22      3.08 o 
   4  24   1        3.15        7.63      4.01 o 
  -3  25   1       96.90      111.81      6.91 o 
  -2  25   1       19.01       25.14      4.54 o 
  -1  25   1       26.30       34.80      5.45 o 
   0  25   1       65.23       73.61      6.41 o 
   1  25   1       18.80       21.79      5.81 o 
   2  25   1       49.43       47.22      8.72 o 
   3  25   1       24.55       28.03      5.76 o 
 -13   0   2        6.46        5.81      2.18 o 
 -12   0   2       12.31        9.65      4.72 o 
 -11   0   2      147.27      153.22      5.26 o 
 -10   0   2        0.85        0.48      1.30 o 
  -9   0   2       51.14       61.93      2.88 o 
  -8   0   2      667.44      605.85     30.15 o 
  -7   0   2      129.48      143.83      9.44 o 
  -6   0   2        6.53        6.54      2.91 o 
  -5   0   2     5665.38     5740.28    138.38 o 
  -4   0   2     1771.51     1980.15     27.72 o 
  -3   0   2     5283.41     5974.77    119.66 o 
  -2   0   2    90150.18    72640.45   1667.10 o 
  -1   0   2    37214.76    31924.59    429.17 o 
   0   0   2       94.24      121.05      3.04 o 
   1   0   2        8.81       10.20      0.78 o 
   2   0   2     7965.38     7446.54    203.09 o 
   3   0   2     2177.90     2420.33     42.62 o 
   4   0   2       18.65       52.18      1.87 o 
   5   0   2        6.84       13.10      0.99 o 
   6   0   2     1229.13     1214.48     17.07 o 
   7   0   2      342.92      321.56      7.34 o 
   8   0   2      676.96      599.01     11.72 o 
   9   0   2       36.36       32.15      3.08 o 
  10   0   2        0.39        0.00      1.30 o 
  11   0   2      209.14      206.46      8.03 o 
  12   0   2       17.75       18.89      3.63 o 
 -13   1   2       24.75       25.02      2.18 o 
 -12   1   2       13.74       10.91      2.57 o 
 -11   1   2        0.51        0.73      1.22 o 
 -10   1   2       12.32       10.84      1.72 o 
  -9   1   2       97.38       95.76      3.46 o 
  -8   1   2      162.02      178.36      3.50 o 
  -7   1   2      121.73      149.89      4.31 o 
  -6   1   2      402.21      434.70      8.28 o 
  -5   1   2      416.72      434.86     10.83 o 
  -4   1   2       93.50      103.32      1.84 o 
  -3   1   2      553.90      550.41      6.30 o 
  -2   1   2       99.75       99.81      2.39 o 
  -1   1   2      594.41      592.85      6.87 o 
   0   1   2      452.18      502.53      4.70 o 
   1   1   2        5.29        2.70      0.38 o 
   2   1   2     3951.03     4167.94     36.73 o 
   3   1   2     2221.88     2336.02     23.04 o 
   4   1   2     1016.47     1013.49     16.07 o 
   5   1   2      478.49      467.81      6.73 o 
   6   1   2       41.49       47.04      1.66 o 
   7   1   2       13.44       15.35      1.19 o 
   8   1   2        0.13        0.67      0.77 o 
   9   1   2       77.45       76.75      3.11 o 
  10   1   2       59.92       62.79      5.14 o 
  11   1   2        8.36        9.44      1.81 o 
  12   1   2       23.36       23.66      2.39 o 
 -12   2   2       17.86       22.51      2.46 o 
 -11   2   2       26.08       21.43      3.68 o 
 -10   2   2       76.43       73.37      3.13 o 
  -9   2   2      121.96      129.73      4.93 o 
  -8   2   2       18.86       27.42      2.02 o 
  -7   2   2       64.13       75.22      2.36 o 
  -6   2   2      378.20      404.98      6.05 o 
  -5   2   2       93.39      107.42      3.85 o 
  -4   2   2      378.38      417.06      6.40 o 
  -3   2   2      927.65     1026.06     11.83 o 
  -2   2   2     4676.67     5003.31     52.10 o 
  -1   2   2     3662.08     3847.99     36.96 o 
   0   2   2     3398.85     3598.58     28.08 o 
   1   2   2       99.81      105.49      1.42 o 
   2   2   2        6.11        0.82      0.66 o 
   3   2   2     1613.83     1739.56     16.11 o 
   4   2   2     3066.35     3275.33     30.03 o 
   5   2   2      130.62      148.66      2.45 o 
   6   2   2       56.07       60.69      1.69 o 
   7   2   2       54.33       60.23      2.03 o 
   8   2   2        0.22        1.09      0.85 o 
   9   2   2        0.53        0.52      0.88 o 
  10   2   2       56.71       56.73      2.94 o 
  11   2   2       34.32       38.57      4.70 o 
  12   2   2       27.55       31.27      2.88 o 
 -12   3   2        6.54        7.17      1.85 o 
 -11   3   2       26.83       25.31      5.11 o 
 -10   3   2       31.32       30.84      2.53 o 
  -9   3   2      566.00      550.63     11.71 o 
  -8   3   2      797.87      811.84     14.94 o 
  -7   3   2       96.03       87.57      2.73 o 
  -6   3   2      342.12      380.43      9.57 o 
  -5   3   2      115.61      128.84      3.37 o 
  -4   3   2     1310.90     1272.73     13.16 o 
  -3   3   2      765.28      802.11     10.57 o 
  -2   3   2      584.23      577.38      7.38 o 
  -1   3   2      783.91      780.37      7.99 o 
   0   3   2      289.33      277.14      3.44 o 
   1   3   2      176.26      130.94      1.82 o 
   2   3   2      287.67      280.30      4.57 o 
   3   3   2      569.25      626.32      8.12 o 
   4   3   2      970.02     1011.32     10.16 o 
   5   3   2       11.28        6.40      0.65 o 
   6   3   2       83.83       66.88      2.04 o 
   7   3   2      693.26      673.82      8.71 o 
   8   3   2        0.84        0.51      0.82 o 
   9   3   2       78.46       77.01      2.89 o 
  10   3   2      239.61      237.05      6.96 o 
  11   3   2       50.36       57.73      3.32 o 
  12   3   2       21.51       31.10      2.88 o 
 -12   4   2        4.67        4.21      2.18 o 
 -11   4   2      295.83      303.26     10.07 o 
 -10   4   2      138.03      138.03      4.71 o 
  -9   4   2        9.49       12.78      2.67 o 
  -8   4   2      340.03      308.74      7.75 o 
  -7   4   2       60.39       50.36      2.52 o 
  -6   4   2       10.45        9.51      0.96 o 
  -5   4   2     2097.09     2236.42     24.89 o 
  -4   4   2      859.87      861.51     10.41 o 
  -3   4   2      350.98      265.53      4.15 o 
  -2   4   2     3880.74     3797.84     40.08 o 
  -1   4   2     2595.73     2540.25     23.17 o 
   0   4   2     1850.81     1778.41     16.61 o 
   1   4   2        5.76        9.10      0.79 o 
   2   4   2     1210.52     1172.28     13.74 o 
   3   4   2      223.78      246.67      4.62 o 
   4   4   2       22.28       20.22      0.83 o 
   5   4   2      101.77      105.07      2.10 o 
   6   4   2      144.94      138.09      2.66 o 
   7   4   2      900.31      878.62     13.55 o 
   8   4   2      370.02      332.40      9.94 o 
   9   4   2       23.35       32.11      2.09 o 
  10   4   2      106.48      108.14      5.24 o 
  11   4   2      222.91      234.79      6.74 o 
  12   4   2       37.89       48.50      3.73 o 
 -12   5   2        1.61       -1.95      1.95 o 
 -11   5   2      136.40      145.76      5.18 o 
 -10   5   2       48.91       48.39      3.01 o 
  -9   5   2       10.17        9.24      2.01 o 
  -8   5   2       28.21       23.42      2.87 o 
  -7   5   2       46.64       35.67      2.63 o 
  -6   5   2      448.06      477.70      7.91 o 
  -5   5   2      724.91      763.93      8.51 o 
  -4   5   2        0.39        4.37      0.55 o 
  -3   5   2        8.04        5.55      0.74 o 
  -2   5   2        6.48        2.64      0.51 o 
  -1   5   2       76.62      109.87      2.84 o 
   0   5   2      313.02      287.72      3.94 o 
   1   5   2     1632.37     1628.64     14.30 o 
   2   5   2     1830.46     2012.32     18.62 o 
   3   5   2     4074.88     4226.13     37.74 o 
   4   5   2      122.28      100.82      2.83 o 
   5   5   2      450.36      407.03      5.11 o 
   6   5   2        0.06       -0.50      0.50 o 
   7   5   2      409.04      388.40     10.05 o 
   8   5   2       47.80       47.46      2.23 o 
   9   5   2       18.02       20.92      1.82 o 
  10   5   2        0.08       -0.50      1.42 o 
  11   5   2        4.21        2.91      1.88 o 
  12   5   2       58.23       58.74      3.58 o 
 -12   6   2       24.23       22.14      3.74 o 
 -11   6   2        0.41        0.85      1.38 o 
 -10   6   2      442.57      421.53     10.91 o 
  -9   6   2        6.78        6.23      2.50 o 
  -8   6   2        4.43        7.00      1.66 o 
  -7   6   2        8.92        9.04      2.47 o 
  -6   6   2      413.09      419.22      6.69 o 
  -5   6   2       82.62       94.33      2.18 o 
  -4   6   2       18.34       20.56      1.26 o 
  -3   6   2      421.11      435.01      7.15 o 
  -2   6   2      124.11      130.08      2.56 o 
  -1   6   2        8.70        8.29      0.66 o 
   0   6   2       10.22        5.30      0.62 o 
   1   6   2      439.17      469.35      5.49 o 
   2   6   2        5.29       14.80      0.92 o 
   3   6   2      700.09      706.94      8.30 o 
   4   6   2     2009.02     2179.48     20.49 o 
   5   6   2      522.28      609.37      7.09 o 
   6   6   2       11.30       12.08      1.07 o 
   7   6   2      360.31      345.30      6.32 o 
   8   6   2       42.12       35.76      2.21 o 
   9   6   2       21.79       26.66      2.49 o 
  10   6   2       10.26        8.49      2.10 o 
  11   6   2       85.58       90.85      6.69 o 
 -12   7   2        5.17        4.62      2.68 o 
 -11   7   2       23.63       27.16      4.40 o 
 -10   7   2       98.32       94.50      4.82 o 
  -9   7   2      605.35      567.47     19.21 o 
  -8   7   2      193.72      199.41      9.34 o 
  -7   7   2      279.30      308.87      4.94 o 
  -6   7   2     1448.69     1465.51     17.24 o 
  -5   7   2       65.92       77.43      2.80 o 
  -4   7   2      213.54      167.78      3.55 o 
  -3   7   2      778.85      762.75     13.11 o 
  -2   7   2      708.82      665.74      8.02 o 
  -1   7   2      311.84      294.44      4.32 o 
   0   7   2     4480.92     4590.76     41.08 o 
   1   7   2      234.48      212.26      3.25 o 
   2   7   2      669.51      740.87      8.16 o 
   3   7   2     2915.72     2995.36     29.74 o 
   4   7   2      112.64       96.11      2.15 o 
   5   7   2      139.83      160.98      3.30 o 
   6   7   2      369.57      368.83      6.47 o 
   7   7   2      274.00      236.44      5.10 o 
   8   7   2       13.58       16.83      1.62 o 
   9   7   2       16.00       16.40      1.82 o 
  10   7   2      224.87      235.92     10.64 o 
  11   7   2        3.40        5.63      1.86 o 
 -12   8   2       86.97       80.90      5.09 o 
 -11   8   2      101.17      106.47      3.76 o 
 -10   8   2       22.56       22.99      2.62 o 
  -9   8   2      368.03      385.38      7.54 o 
  -8   8   2      433.27      440.88      8.21 o 
  -7   8   2      554.84      549.21      8.00 o 
  -6   8   2       90.07       88.44      3.18 o 
  -5   8   2      225.03      243.96      5.44 o 
  -4   8   2       38.97       48.44      1.95 o 
  -3   8   2       19.81        6.43      0.95 o 
  -2   8   2     1385.03     1582.60     18.57 o 
  -1   8   2     1883.19     2057.94     23.18 o 
   0   8   2      237.36      227.34      5.09 o 
   1   8   2        0.03        0.88      0.43 o 
   2   8   2        3.01        8.90      0.79 o 
   3   8   2      104.00      111.27      2.89 o 
   4   8   2       50.44       55.44      1.90 o 
   5   8   2     1245.05     1153.03     13.15 o 
   6   8   2      330.94      332.89      6.19 o 
   7   8   2      304.42      313.56      6.19 o 
   8   8   2        7.02        5.05      1.67 o 
   9   8   2      133.20      136.45      4.57 o 
  10   8   2      169.33      170.94      7.02 o 
  11   8   2      145.30      151.75      7.00 o 
 -12   9   2        3.22        4.98      1.54 o 
 -11   9   2      135.20      129.18      4.46 o 
 -10   9   2       53.90       54.24      3.00 o 
  -9   9   2      117.63      126.21      4.40 o 
  -8   9   2      953.64      923.81     14.45 o 
  -7   9   2        0.87        1.54      0.99 o 
  -6   9   2       21.47       30.66      2.03 o 
  -5   9   2      580.16      588.22     10.59 o 
  -4   9   2     1102.90     1184.93     14.64 o 
  -3   9   2     1077.46     1172.53     19.19 o 
  -2   9   2       33.18       47.30      1.97 o 
  -1   9   2     2014.25     2278.73     25.71 o 
   0   9   2        0.01        3.87      0.67 o 
   1   9   2     3082.09     3364.00     33.47 o 
   2   9   2      803.61      875.03     10.38 o 
   3   9   2       77.75       71.14      2.60 o 
   4   9   2      901.94      908.01     10.82 o 
   5   9   2      861.56      873.91     10.67 o 
   6   9   2      250.06      235.15      5.05 o 
   7   9   2      196.02      192.48      4.72 o 
   8   9   2      101.40       93.11      4.78 o 
   9   9   2        6.30        5.42      1.48 o 
  10   9   2        2.07       -0.32      1.32 o 
  11   9   2        8.47        5.55      2.07 o 
 -12  10   2       20.88       24.08      2.50 o 
 -11  10   2        2.52        3.27      1.86 o 
 -10  10   2       74.50       77.57      3.43 o 
  -9  10   2       45.59       44.24      4.70 o 
  -8  10   2      277.44      278.15      7.57 o 
  -7  10   2       98.87      106.69      3.92 o 
  -6  10   2       18.78       10.22      1.60 o 
  -5  10   2       34.78       34.57      2.31 o 
  -4  10   2      237.04      219.87      5.24 o 
  -3  10   2      113.64      102.50      4.35 o 
  -2  10   2      419.10      408.01      6.80 o 
  -1  10   2      165.86      187.83      4.07 o 
   0  10   2      737.97      656.36      8.36 o 
   1  10   2       11.99        7.89      0.78 o 
   2  10   2       71.92       70.51      2.27 o 
   3  10   2      224.71      229.61      4.13 o 
   4  10   2      252.19      213.39      3.90 o 
   5  10   2      815.17      771.98     11.25 o 
   6  10   2      352.06      330.99      6.43 o 
   7  10   2       84.93       81.26      5.51 o 
   8  10   2       11.73        8.41      1.60 o 
   9  10   2       55.33       59.80      3.32 o 
  10  10   2       62.12       68.31      3.70 o 
  11  10   2        3.40        2.92      1.75 o 
 -11  11   2      149.80      165.81      6.15 o 
 -10  11   2        1.70        4.66      3.49 o 
  -9  11   2       47.15       48.32      2.87 o 
  -8  11   2       85.24       90.36      3.84 o 
  -7  11   2       60.02       55.67      2.93 o 
  -6  11   2      446.36      413.41      8.28 o 
  -5  11   2      497.33      476.18      9.01 o 
  -4  11   2      464.04      486.75      8.87 o 
  -3  11   2       12.81       12.86      1.55 o 
  -2  11   2       71.53       61.10      2.39 o 
  -1  11   2        0.31        0.26      0.69 o 
   0  11   2      452.22      436.84      7.00 o 
   1  11   2     1662.50     1806.08     19.24 o 
   2  11   2      273.76      306.44      5.56 o 
   3  11   2     2427.23     2287.09     26.12 o 
   4  11   2        0.44        2.46      1.92 o 
   5  11   2      241.51      237.70      5.29 o 
   6  11   2      169.58      170.45      4.52 o 
   7  11   2       24.95       26.86      2.06 o 
   8  11   2       43.27       46.70      4.93 o 
   9  11   2        0.55       -1.04      1.23 o 
  10  11   2      123.22      131.52      5.00 o 
  11  11   2        9.95        9.38      2.39 o 
 -11  12   2      108.62      112.98      5.58 o 
 -10  12   2      135.75      139.05      8.83 o 
  -9  12   2        2.88        1.06      1.90 o 
  -8  12   2        3.77        3.34      1.48 o 
  -7  12   2      325.38      334.41      7.63 o 
  -6  12   2        3.99        3.71      1.27 o 
  -5  12   2      173.55      152.38      4.70 o 
  -4  12   2      189.55      185.52      5.45 o 
  -3  12   2      179.39      178.25      4.97 o 
  -2  12   2      128.34      181.08      4.96 o 
  -1  12   2      334.98      346.52      5.66 o 
   0  12   2      760.63      784.23      9.98 o 
   1  12   2      415.31      378.36      5.35 o 
   2  12   2      634.73      654.12      8.75 o 
   3  12   2        0.16        1.26      0.82 o 
   4  12   2      784.41      727.14     10.46 o 
   5  12   2       23.81       16.27      1.69 o 
   6  12   2        0.30        0.13      1.03 o 
   7  12   2      510.29      484.86      9.68 o 
   8  12   2       41.57       48.03      3.12 o 
   9  12   2       17.19       18.27      2.29 o 
  10  12   2       81.59       79.49      4.13 o 
 -11  13   2       14.05       17.23      2.41 o 
 -10  13   2       23.19       23.55      3.87 o 
  -9  13   2        2.10       -0.15      1.52 o 
  -8  13   2      809.53      769.25     13.61 o 
  -7  13   2        0.58        2.63      1.47 o 
  -6  13   2        4.60        4.72      1.45 o 
  -5  13   2        0.08        1.07      0.99 o 
  -4  13   2      166.14      159.20      4.78 o 
  -3  13   2      165.90      174.43      4.97 o 
  -2  13   2        9.98       13.75      1.55 o 
  -1  13   2      193.91      226.53      5.05 o 
   0  13   2       10.04       10.50      1.20 o 
   1  13   2       24.62       30.49      1.92 o 
   2  13   2        3.69        2.28      0.90 o 
   3  13   2       19.46       19.58      2.47 o 
   4  13   2      576.46      522.40      9.83 o 
   5  13   2      184.06      168.84      4.63 o 
   6  13   2      145.54      134.14      4.20 o 
   7  13   2       35.46       35.81      2.69 o 
   8  13   2        4.43        4.55      1.55 o 
   9  13   2        8.10        6.14      1.76 o 
  10  13   2        0.25        4.01      1.92 o 
 -10  14   2        0.90       -0.40      1.57 o 
  -9  14   2       48.92       48.04      3.89 o 
  -8  14   2       30.08       29.03      2.71 o 
  -7  14   2      165.93      158.71      5.40 o 
  -6  14   2      305.25      288.94      7.29 o 
  -5  14   2      281.17      257.57      6.58 o 
  -4  14   2       44.32       44.88      3.98 o 
  -3  14   2       73.71       74.45      3.46 o 
  -2  14   2       42.74       38.14      2.25 o 
  -1  14   2       63.53       76.42      2.96 o 
   0  14   2      365.80      376.87     13.21 o 
   1  14   2       34.74       34.59      1.99 o 
   2  14   2      818.93      831.97     11.90 o 
   3  14   2      415.70      415.98      7.90 o 
   4  14   2     1403.14     1296.21     19.40 o 
   5  14   2      290.76      323.47      7.56 o 
   6  14   2       16.53       17.82      2.83 o 
   7  14   2       36.23       42.64      3.07 o 
   8  14   2       21.79       20.50      2.47 o 
   9  14   2       83.94       83.88      4.72 o 
  10  14   2      103.57      117.95      5.27 o 
 -10  15   2        0.90        1.71      1.69 o 
  -9  15   2        1.26        3.88      1.80 o 
  -8  15   2      246.15      251.17      8.28 o 
  -7  15   2       41.93       39.52      3.25 o 
  -6  15   2      250.13      233.45      6.58 o 
  -5  15   2      131.35      105.67      4.30 o 
  -4  15   2      244.08      257.08      6.68 o 
  -3  15   2        0.30       -1.05      1.05 o 
  -2  15   2       41.06       45.70      2.77 o 
  -1  15   2       17.29       15.09      1.51 o 
   0  15   2        0.05       -0.51      0.99 o 
   1  15   2      380.93      369.91     12.58 o 
   2  15   2      478.37      487.30     10.28 o 
   3  15   2     1489.88     1453.01     20.47 o 
   4  15   2      489.29      460.92     10.74 o 
   5  15   2      738.22      678.49     12.49 o 
   6  15   2      100.16      106.17      6.08 o 
   7  15   2        3.71        4.36      1.52 o 
   8  15   2        5.84        6.32      1.89 o 
   9  15   2        6.16        3.05      1.71 o 
 -10  16   2       26.85       32.23      3.46 o 
  -9  16   2       18.58       14.36      2.83 o 
  -8  16   2        1.15        1.42      1.44 o 
  -7  16   2       58.89       64.83      3.93 o 
  -6  16   2       65.18       65.35      3.66 o 
  -5  16   2       15.61       14.60      2.31 o 
  -4  16   2     1294.69     1195.00     21.28 o 
  -3  16   2      242.59      265.65      6.52 o 
  -2  16   2      665.70      636.97     10.41 o 
  -1  16   2       32.20       31.36      2.63 o 
   0  16   2      907.42      852.73     14.58 o 
   1  16   2     1244.89     1124.78     17.74 o 
   2  16   2      155.40      180.40      5.02 o 
   3  16   2        7.01        9.37      1.52 o 
   4  16   2      381.55      375.22      9.63 o 
   5  16   2        0.01        0.97      1.68 o 
   6  16   2      461.39      484.39     10.46 o 
   7  16   2        0.50       -0.06      1.33 o 
   8  16   2       14.53       10.70      2.26 o 
   9  16   2       11.16        9.56      2.40 o 
  -9  17   2        1.92        1.63      1.82 o 
  -8  17   2        3.09        1.64      1.52 o 
  -7  17   2        2.36        2.40      1.40 o 
  -6  17   2       18.13       19.48      2.60 o 
  -5  17   2        0.81        1.09      1.35 o 
  -4  17   2        0.08        1.02      1.30 o 
  -3  17   2       15.46       12.52      1.73 o 
  -2  17   2       14.09       14.84      2.29 o 
  -1  17   2       48.53       40.48      3.01 o 
   0  17   2       54.44       63.63      4.93 o 
   1  17   2      121.50      111.63      4.51 o 
   2  17   2        2.52        4.85      1.57 o 
   3  17   2      188.78      187.91      6.56 o 
   4  17   2        0.09        0.92      1.36 o 
   5  17   2        0.56        0.77      1.57 o 
   6  17   2       60.26       66.83      4.20 o 
   7  17   2        3.10        4.19      1.70 o 
   8  17   2       18.57       15.54      2.50 o 
   9  17   2       23.49       23.06      3.01 o 
  -9  18   2       62.98       65.01      4.30 o 
  -8  18   2       11.44       13.48      2.62 o 
  -7  18   2       67.48       57.76      3.96 o 
  -6  18   2       44.84       43.09      3.04 o 
  -5  18   2        7.59       10.22      1.77 o 
  -4  18   2       62.41       57.07      3.13 o 
  -3  18   2      157.43      179.70      9.14 o 
  -2  18   2        0.21       -1.46      1.46 o 
  -1  18   2       21.19       22.60      2.79 o 
   0  18   2      108.08      106.00      5.68 o 
   1  18   2      322.79      300.10      8.58 o 
   2  18   2       73.18       82.72      4.38 o 
   3  18   2      108.79      112.10      6.68 o 
   4  18   2       56.24       47.06      3.77 o 
   5  18   2       56.71       52.58      4.22 o 
   6  18   2       69.75       74.68      4.30 o 
   7  18   2       28.76       30.78      3.21 o 
   8  18   2        9.85       13.03      2.58 o 
  -8  19   2      218.69      235.19      7.91 o 
  -7  19   2        0.69       -0.75      1.51 o 
  -6  19   2      293.21      271.11      7.79 o 
  -5  19   2        3.27        4.49      1.63 o 
  -4  19   2      222.94      242.78      8.77 o 
  -3  19   2       26.88       22.94      5.75 o 
  -2  19   2       76.33       77.25      4.75 o 
  -1  19   2       45.92       49.54      3.80 o 
   0  19   2        8.94        5.66      2.62 o 
   1  19   2       48.97       55.57      3.89 o 
   2  19   2       14.82       16.85      8.35 o 
   3  19   2      737.28      639.05     18.47 o 
   4  19   2      170.86      165.15     13.80 o 
   5  19   2      248.29      276.36     11.55 o 
   6  19   2        3.63        1.75      1.65 o 
   7  19   2       16.45       11.85      2.50 o 
   8  19   2       70.24       82.23      5.39 o 
  -8  20   2       51.20       62.44      6.90 o 
  -7  20   2        7.82        7.74      3.54 o 
  -6  20   2       12.69       12.51      2.50 o 
  -5  20   2      228.02      203.28      8.01 o 
  -4  20   2      123.34       99.83      5.75 o 
  -3  20   2       12.81       12.51      2.72 o 
  -2  20   2       76.19       74.82      5.14 o 
  -1  20   2       10.99        9.54      2.52 o 
   0  20   2       52.88       50.89      4.62 o 
   1  20   2        8.05       10.51      2.29 o 
   2  20   2       76.75       62.99      5.89 o 
   3  20   2        5.97        4.72      4.00 o 
   4  20   2       18.36       19.61     11.99 o 
   5  20   2       33.75       36.14      5.14 o 
   6  20   2      132.84      140.18      8.22 o 
   7  20   2        4.39        7.88      2.34 o 
  -7  21   2        1.81        0.42      4.00 o 
  -6  21   2        4.58        7.29      2.63 o 
  -5  21   2       47.91       36.39      4.03 o 
  -4  21   2       11.70       16.75      3.30 o 
  -3  21   2        6.87        8.30      2.35 o 
  -2  21   2       16.35       28.75      3.83 o 
  -1  21   2        1.23        1.36      1.86 o 
   0  21   2       24.51       19.02      4.72 o 
   1  21   2       25.72       27.56      3.41 o 
   2  21   2       62.93       49.90      5.81 o 
   3  21   2        8.31       10.66      6.90 o 
   4  21   2        7.17       13.08      3.60 o 
   5  21   2        0.81       -0.36      2.57 o 
   6  21   2       13.89       12.22      3.06 o 
  -6  22   2       36.94       45.83      6.41 o 
  -5  22   2       62.20       73.56      5.52 o 
  -4  22   2        9.26        7.72      2.52 o 
  -3  22   2      196.67      212.22      8.34 o 
  -2  22   2       11.92       11.80      2.88 o 
  -1  22   2        0.11        0.64      1.86 o 
   0  22   2       56.94       62.58      9.08 o 
   1  22   2      115.07      102.42     10.17 o 
   2  22   2      136.19      161.15      9.41 o 
   3  22   2      145.83      146.01      9.20 o 
   4  22   2       34.88       41.77      5.65 o 
   5  22   2        0.23        3.63      3.08 o 
   6  22   2      128.12      137.48     16.71 o 
  -5  23   2        0.77        4.79      2.64 o 
  -4  23   2      101.66      113.18      6.73 o 
  -3  23   2       71.00       76.33      5.40 o 
  -2  23   2       80.47       83.88      7.45 o 
  -1  23   2       64.01       61.66      7.63 o 
   0  23   2      118.65      146.91      8.22 o 
   1  23   2      122.60      144.55     11.62 o 
   2  23   2        0.41        1.78      2.79 o 
   3  23   2       98.50      100.76     10.90 o 
   4  23   2       21.97       24.66      4.86 o 
   5  23   2       65.69       51.57      9.44 o 
  -4  24   2        4.86        4.48      2.63 o 
  -3  24   2       15.83       17.85      3.59 o 
  -2  24   2        1.07        1.63      2.96 o 
  -1  24   2      106.08      113.32      7.70 o 
   0  24   2        0.96        8.72      4.36 o 
   1  24   2       16.44       21.79      5.81 o 
   2  24   2       17.31       21.07      5.81 o 
   3  24   2       10.47       18.65      4.86 o 
  -3  25   2       49.16       63.20      7.99 o 
  -2  25   2       20.69       27.44      5.81 o 
  -1  25   2      109.38      147.53      9.44 o 
   0  25   2       18.13       34.14      7.26 o 
   1  25   2        3.10        0.73      4.36 o 
 -12   1   3       12.47        6.98      1.78 o 
 -11   1   3       29.17       29.47      2.11 o 
 -10   1   3       10.69        8.39      1.38 o 
  -9   1   3       72.07       75.26      2.74 o 
  -8   1   3      586.37      571.14      9.61 o 
  -7   1   3       80.90       67.14      1.92 o 
  -6   1   3      184.43      229.40      3.67 o 
  -5   1   3      173.71      142.80      3.47 o 
  -4   1   3      845.77      900.14     10.98 o 
  -3   1   3     2947.28     3042.00     42.68 o 
  -2   1   3     4041.71     4203.17     40.92 o 
  -1   1   3      901.43      948.06      9.76 o 
   0   1   3      874.71      820.67      8.03 o 
   1   1   3      821.05      813.49      7.89 o 
   2   1   3      392.32      480.67      5.32 o 
   3   1   3       11.20        7.62      0.60 o 
   4   1   3     2799.58     2791.66     27.90 o 
   5   1   3        7.75        5.33      1.08 o 
   6   1   3      674.19      635.44      8.31 o 
   7   1   3      271.04      242.66      5.04 o 
   8   1   3        2.13        2.28      1.15 o 
   9   1   3      206.76      190.78      6.82 o 
  10   1   3       11.10        6.54      3.04 o 
  11   1   3       29.42       35.43      3.25 o 
 -12   2   3        1.60        0.35      1.26 o 
 -11   2   3        0.04        0.21      1.26 o 
 -10   2   3       88.75       94.24      3.37 o 
  -9   2   3       19.41       18.57      3.16 o 
  -8   2   3      100.62      102.36      2.62 o 
  -7   2   3      452.29      404.16      8.53 o 
  -6   2   3     1003.85     1026.37     11.54 o 
  -5   2   3      762.80      765.96      8.98 o 
  -4   2   3     3888.13     4125.33     43.89 o 
  -3   2   3     2364.36     2611.52     37.18 o 
  -2   2   3      188.57      276.59      4.32 o 
  -1   2   3      417.71      420.50      5.24 o 
   0   2   3     1407.58     1538.28     13.88 o 
   1   2   3      789.88      702.66      6.56 o 
   2   2   3      112.87      116.93      2.76 o 
   3   2   3     1052.39     1016.70     11.20 o 
   4   2   3      817.90      834.85      8.69 o 
   5   2   3     2457.10     2635.72     26.75 o 
   6   2   3      121.38      124.26      3.53 o 
   7   2   3      672.20      691.11     10.27 o 
   8   2   3      298.46      288.14      7.09 o 
   9   2   3        7.34        3.28      1.40 o 
  10   2   3       16.73       13.79      1.83 o 
  11   2   3        2.58        2.18      1.38 o 
 -12   3   3       27.59       28.95      3.01 o 
 -11   3   3        0.11       -0.03      1.72 o 
 -10   3   3      122.82      119.08      5.02 o 
  -9   3   3       20.28       20.10      2.10 o 
  -8   3   3      307.74      314.68      5.90 o 
  -7   3   3      182.93      169.05      3.44 o 
  -6   3   3       52.00       72.10      3.58 o 
  -5   3   3      188.59      203.90      3.54 o 
  -4   3   3      236.79      240.45      4.31 o 
  -3   3   3      524.10      525.39      7.29 o 
  -2   3   3      957.61      943.52     10.86 o 
  -1   3   3      299.91      289.36      4.02 o 
   0   3   3     1613.42     1728.06     15.45 o 
   1   3   3      250.72      272.36      3.57 o 
   2   3   3     3550.82     3614.66     38.80 o 
   3   3   3     1063.38     1186.69     14.35 o 
   4   3   3      348.09      316.87      5.29 o 
   5   3   3        0.60        1.26      0.52 o 
   6   3   3      450.83      509.06      7.96 o 
   7   3   3      228.88      219.09      4.88 o 
   8   3   3      337.63      307.81      6.88 o 
   9   3   3       87.52       78.09      3.50 o 
  10   3   3       21.36       27.15      5.66 o 
  11   3   3        2.49        0.00      1.38 o 
 -12   4   3       76.71       68.92      4.45 o 
 -11   4   3       19.08       19.35      2.72 o 
 -10   4   3       13.22       13.35      2.18 o 
  -9   4   3      121.55      113.59      5.20 o 
  -8   4   3      495.65      488.04      7.28 o 
  -7   4   3      327.41      302.99      5.07 o 
  -6   4   3      220.50      224.20      4.18 o 
  -5   4   3       99.52       98.08      2.58 o 
  -4   4   3      139.49      129.72      3.01 o 
  -3   4   3       35.92       27.01      1.40 o 
  -2   4   3       15.13       18.16      1.13 o 
  -1   4   3       86.88      102.76      2.12 o 
   0   4   3      910.56     1017.42      9.79 o 
   1   4   3     1981.79     2286.97     18.63 o 
   2   4   3       31.95       16.40      1.03 o 
   3   4   3     1454.01     1532.56     17.92 o 
   4   4   3      440.34      436.47      6.73 o 
   5   4   3      127.33      157.60      5.45 o 
   6   4   3      128.90      129.18      3.43 o 
   7   4   3      579.55      566.63      8.96 o 
   8   4   3        7.27        6.27      1.84 o 
   9   4   3        0.58        0.30      1.27 o 
  10   4   3       10.63       10.85      1.92 o 
  11   4   3        6.54        5.93      2.20 o 
 -12   5   3       30.40       32.92      6.79 o 
 -11   5   3       12.74       14.99      2.63 o 
 -10   5   3       89.89       87.04      5.79 o 
  -9   5   3        5.03        2.10      1.07 o 
  -8   5   3      647.33      603.54      8.67 o 
  -7   5   3     1200.31     1202.79     14.96 o 
  -6   5   3       16.31       14.60      1.32 o 
  -5   5   3      513.40      509.88      7.48 o 
  -4   5   3      149.25      144.73      4.45 o 
  -3   5   3      642.28      629.01      8.47 o 
  -2   5   3        0.79        1.05      0.60 o 
  -1   5   3        1.66        7.39      0.66 o 
   0   5   3      273.22      355.88      4.36 o 
   1   5   3       33.42       44.74      1.15 o 
   2   5   3       50.77       35.63      1.40 o 
   3   5   3      411.10      439.58      6.83 o 
   4   5   3      567.32      568.64      8.41 o 
   5   5   3      825.14      840.50     11.53 o 
   6   5   3        1.59        3.79      1.07 o 
   7   5   3        0.09        0.59      0.85 o 
   8   5   3      155.30      151.74      4.29 o 
   9   5   3      144.04      154.13      4.88 o 
  10   5   3        5.79        6.52      1.69 o 
  11   5   3       54.39       55.04      3.77 o 
 -12   6   3       19.44       16.75      4.96 o 
 -11   6   3        3.95        2.52      1.40 o 
 -10   6   3      149.90      153.19      8.39 o 
  -9   6   3        2.49        1.09      1.04 o 
  -8   6   3        0.39        2.07      1.07 o 
  -7   6   3      308.06      256.23      6.67 o 
  -6   6   3     2143.59     2140.04     24.58 o 
  -5   6   3       12.20        9.77      0.96 o 
  -4   6   3     1931.03     1934.60     22.31 o 
  -3   6   3      133.81      104.22      3.01 o 
  -2   6   3        2.37        1.00      0.42 o 
  -1   6   3      606.73      548.89      6.61 o 
   0   6   3      670.47      668.79      7.11 o 
   1   6   3     1643.69     1704.58     15.48 o 
   2   6   3      745.39      779.18      9.56 o 
   3   6   3      280.28      305.76      5.36 o 
   4   6   3      148.67      159.35      3.75 o 
   5   6   3     1998.31     1913.28     22.71 o 
   7   6   3      169.52      150.47      4.78 o 
   8   6   3      316.40      311.79      6.51 o 
   9   6   3       43.08       45.66      3.03 o 
  10   6   3       23.70       20.15      2.39 o 
  11   6   3       29.27       30.66      2.88 o 
 -12   7   3        0.01       -0.85      1.38 o 
 -11   7   3       42.82       43.28      2.87 o 
 -10   7   3      216.72      198.01      6.40 o 
  -9   7   3       48.48       51.41      3.41 o 
  -8   7   3       13.72       11.99      1.75 o 
  -7   7   3      117.74      128.85      4.51 o 
  -6   7   3      232.23      247.78      5.85 o 
  -5   7   3       71.43       93.58      2.89 o 
  -4   7   3        9.85        8.44      1.07 o 
  -3   7   3       67.92       71.78      6.08 o 
  -2   7   3      107.51       99.92      2.30 o 
  -1   7   3      593.62      632.79      7.47 o 
   0   7   3      660.23      783.54      8.17 o 
   1   7   3      215.16      232.88      3.40 o 
   2   7   3     1277.70     1359.45     12.64 o 
   3   7   3       32.61       21.06      1.44 o 
   4   7   3       41.21       50.34      2.15 o 
   5   7   3      823.67      787.47     11.20 o 
   6   7   3       57.11       57.22      2.67 o 
   7   7   3       45.29       40.35      2.32 o 
   8   7   3       25.01       28.83      3.10 o 
   9   7   3        3.45        5.19      1.32 o 
  10   7   3       30.22       30.08      3.01 o 
  11   7   3        0.23        0.32      1.62 o 
 -12   8   3       30.20       24.12      4.66 o 
 -11   8   3       36.40       33.26      2.78 o 
 -10   8   3       39.29       44.51      3.98 o 
  -9   8   3      137.10      128.26      4.40 o 
  -8   8   3        5.63        6.81      1.52 o 
  -7   8   3       26.24       26.61      3.04 o 
  -6   8   3      292.07      293.85      6.72 o 
  -5   8   3        2.41        2.52      1.04 o 
  -4   8   3      295.00      301.57      6.52 o 
  -3   8   3      116.23       99.89      3.38 o 
  -2   8   3        3.05        2.39      0.62 o 
  -1   8   3      214.06      222.78      3.59 o 
   0   8   3       51.67       64.93      1.71 o 
   1   8   3       43.37       31.00      1.26 o 
   2   8   3       66.04       90.53      2.08 o 
   3   8   3        0.04       -0.05      0.66 o 
   4   8   3      207.03      188.42      4.33 o 
   5   8   3      429.50      370.83      8.61 o 
   6   8   3      417.86      381.78      8.31 o 
   7   8   3       12.72       12.15      1.61 o 
   8   8   3       90.42       99.73      3.66 o 
   9   8   3       14.20       17.09      1.97 o 
  10   8   3        7.82        9.63      2.11 o 
  11   8   3       17.31       13.74      2.55 o 
 -12   9   3        0.04        2.30      1.83 o 
 -11   9   3       70.18       66.43      9.96 o 
 -10   9   3      254.48      261.17     12.16 o 
  -9   9   3       60.75       67.59      3.46 o 
  -8   9   3       64.93       64.92      3.26 o 
  -7   9   3      705.65      714.93     19.67 o 
  -6   9   3      536.11      550.29     10.19 o 
  -5   9   3       85.47       85.58      3.50 o 
  -4   9   3        6.64        3.50      1.57 o 
  -3   9   3      270.32      272.18      4.87 o 
  -2   9   3        3.93        5.83      0.81 o 
  -1   9   3      501.32      481.87      7.05 o 
   0   9   3      603.54      798.32      8.56 o 
   1   9   3       36.77       39.55      1.51 o 
   2   9   3     2374.73     2352.18     22.68 o 
   3   9   3      123.07      143.94      3.26 o 
   4   9   3      274.09      261.26      5.36 o 
   5   9   3      754.16      763.13     11.33 o 
   6   9   3      312.06      327.39      6.55 o 
   7   9   3        0.93       -0.23      0.86 o 
   8   9   3       13.72       13.93      1.76 o 
   9   9   3       39.13       48.44      3.12 o 
  10   9   3       54.02       51.74      3.55 o 
  11   9   3       25.66       23.57      3.52 o 
 -11  10   3      109.61      108.45      7.34 o 
 -10  10   3        7.84        9.00      1.87 o 
  -9  10   3      167.66      172.65      5.53 o 
  -8  10   3       93.12       94.79      3.95 o 
  -7  10   3      436.64      424.78      8.87 o 
  -6  10   3     1145.16     1099.78     16.93 o 
  -5  10   3       62.51       67.53      3.24 o 
  -4  10   3      948.96      934.07     14.61 o 
  -3  10   3      253.92      280.27      4.73 o 
  -2  10   3       19.76       14.13      1.15 o 
  -1  10   3      133.60      119.04      2.71 o 
   0  10   3     1196.66     1237.91     14.77 o 
   1  10   3      609.43      636.97      7.26 o 
   2  10   3      188.61      183.67      3.48 o 
   3  10   3     1388.18     1354.34     15.31 o 
   4  10   3      636.39      570.09     10.06 o 
   5  10   3       26.95       30.31      2.06 o 
   6  10   3      654.13      632.56     10.19 o 
   7  10   3        3.35        6.23      1.42 o 
   8  10   3        6.71        4.59      1.46 o 
   9  10   3        2.39        0.32      1.44 o 
  10  10   3       36.12       44.83      5.36 o 
 -11  11   3        5.05        4.21      2.29 o 
 -10  11   3       38.39       41.47      4.11 o 
  -9  11   3       60.35       57.46      3.37 o 
  -8  11   3      139.68      154.67      5.09 o 
  -7  11   3       52.62       54.98      3.60 o 
  -6  11   3      115.77      115.30      4.40 o 
  -5  11   3        1.29        0.58      1.15 o 
  -4  11   3      153.75      146.45      4.70 o 
  -3  11   3       36.72       28.16      2.26 o 
  -2  11   3       60.83       58.63      2.12 o 
  -1  11   3       14.14       15.67      1.18 o 
   0  11   3      196.59      235.44      5.22 o 
   1  11   3      805.91      858.93     10.06 o 
   2  11   3       13.13       14.58      1.13 o 
   3  11   3       16.13       15.79      2.16 o 
   4  11   3       13.44        6.45      2.39 o 
   5  11   3      760.75      727.04     11.21 o 
   6  11   3      252.12      226.74      5.47 o 
   7  11   3        5.41        2.76      1.27 o 
   8  11   3       25.27       28.86      2.63 o 
   9  11   3       32.27       30.44      2.74 o 
  10  11   3       19.88       24.77      3.01 o 
 -11  12   3      133.12      140.85      6.46 o 
 -10  12   3        6.13        7.56      2.07 o 
  -9  12   3       93.25       90.85      4.29 o 
  -8  12   3        3.62        2.92      1.48 o 
  -7  12   3        0.02        1.76      1.23 o 
  -6  12   3       88.23       83.93      6.40 o 
  -5  12   3        0.34        1.07      1.15 o 
  -4  12   3       70.55       75.47      3.50 o 
  -3  12   3       12.30        8.77      1.52 o 
  -2  12   3       11.28       12.03      1.19 o 
  -1  12   3      183.69      179.48      3.85 o 
   0  12   3      201.87      232.02      4.13 o 
   1  12   3     1520.29     1507.00     15.88 o 
   2  12   3        1.36       -0.52      0.64 o 
   3  12   3       41.70       33.53      2.10 o 
   4  12   3      660.41      666.57     10.52 o 
   5  12   3       64.88       63.73      3.39 o 
   6  12   3      243.10      250.68      6.04 o 
   7  12   3        3.31        3.34      1.32 o 
   8  12   3        4.13        3.14      1.52 o 
   9  12   3       12.49       24.58      2.51 o 
  10  12   3       59.52       64.81      5.39 o 
 -11  13   3        4.39        4.36      3.63 o 
 -10  13   3      103.93      106.37      8.70 o 
  -9  13   3       52.65       52.90      3.88 o 
  -8  13   3       74.73       73.24      5.83 o 
  -7  13   3       18.04       20.34      2.62 o 
  -6  13   3        6.25        6.96      1.70 o 
  -5  13   3      590.52      547.20     10.69 o 
  -4  13   3        0.20       -0.95      0.95 o 
  -3  13   3      359.93      333.19      7.59 o 
  -2  13   3      214.39      190.47      4.52 o 
  -1  13   3      321.32      316.22      5.61 o 
   0  13   3     1225.68     1157.55     25.26 o 
   1  13   3     1137.46     1116.60     13.57 o 
   2  13   3     1471.09     1421.14     15.47 o 
   3  13   3      287.48      225.66      5.34 o 
   4  13   3      427.54      421.78      7.93 o 
   5  13   3       59.06       67.66      4.30 o 
   6  13   3      305.58      317.75      6.99 o 
   7  13   3      140.52      139.17      5.77 o 
   8  13   3       19.49       21.65      2.55 o 
   9  13   3       15.06       19.84      2.58 o 
  10  13   3      158.85      181.77      6.50 o 
 -10  14   3       32.62       22.88      2.89 o 
  -9  14   3        0.01        0.47      1.65 o 
  -8  14   3        9.15       15.02      2.31 o 
  -7  14   3      138.36      144.55      5.77 o 
  -6  14   3      139.18      131.09      5.23 o 
  -5  14   3       72.63       65.57      3.50 o 
  -4  14   3      268.73      238.72      7.37 o 
  -3  14   3      113.50       94.45      3.93 o 
  -2  14   3      111.31      118.76      4.03 o 
  -1  14   3       39.03       40.44      2.12 o 
   0  14   3       44.05       40.78      2.20 o 
   1  14   3      152.88      159.44      4.26 o 
   2  14   3       27.59       27.38      1.87 o 
   3  14   3      404.13      364.48      7.30 o 
   4  14   3       34.51       32.52      3.40 o 
   5  14   3      434.71      407.43      8.11 o 
   6  14   3       27.84       26.25      3.13 o 
   7  14   3      133.13      137.79      5.18 o 
   8  14   3       66.51       67.23      5.24 o 
   9  14   3        0.80        1.33      1.76 o 
 -10  15   3        0.01        2.63      2.35 o 
  -9  15   3       43.30       44.27      3.64 o 
  -8  15   3       74.06       70.02      4.20 o 
  -7  15   3       12.84        8.17      1.95 o 
  -6  15   3       31.82       25.50      3.88 o 
  -5  15   3      183.25      182.74      5.95 o 
  -4  15   3      427.13      430.66      9.50 o 
  -3  15   3      162.60      146.80      5.13 o 
  -2  15   3      421.33      413.95      8.87 o 
  -1  15   3      525.83      523.24     11.43 o 
   0  15   3      284.72      300.06      6.38 o 
   1  15   3        0.18        0.66      0.84 o 
   2  15   3       49.95       42.63      2.71 o 
   3  15   3      152.75      142.77      5.45 o 
   4  15   3       10.77       14.66      1.88 o 
   5  15   3       91.93       81.03      3.58 o 
   6  15   3       16.10       16.24      2.09 o 
   7  15   3      129.58      112.58      8.60 o 
   8  15   3       17.01       18.23      2.51 o 
   9  15   3        2.78        8.99      2.26 o 
 -10  16   3       13.94        6.90      3.08 o 
  -9  16   3        7.40        6.19      2.41 o 
  -8  16   3        1.16        2.09      1.70 o 
  -7  16   3       14.69       12.62      2.52 o 
  -6  16   3      281.99      293.54      8.04 o 
  -5  16   3      368.43      352.24      8.66 o 
  -4  16   3       56.91       56.57      4.51 o 
  -3  16   3      238.24      226.27      6.56 o 
  -2  16   3      873.74      853.97     17.18 o 
  -1  16   3      146.70      153.48      4.41 o 
   0  16   3       22.64       14.02      1.73 o 
   1  16   3      924.69      872.87     13.17 o 
   2  16   3       70.78       50.56      3.48 o 
   3  16   3       83.78       93.18      4.05 o 
   4  16   3        0.67        1.71      1.25 o 
   5  16   3      124.17      112.41      4.26 o 
   6  16   3      170.42      186.19      6.09 o 
   7  16   3       45.68       51.05      3.98 o 
   8  16   3        1.84        0.00      1.60 o 
   9  16   3        0.73       -0.19      2.29 o 
  -9  17   3       31.29       33.07      4.08 o 
  -8  17   3       31.98       35.52      3.32 o 
  -7  17   3        6.63        5.53      2.07 o 
  -6  17   3        1.09        0.11      1.52 o 
  -5  17   3       17.99       24.40      4.40 o 
  -4  17   3      212.73      216.31      8.60 o 
  -3  17   3      730.98      699.13     13.26 o 
  -2  17   3      559.10      483.52     13.46 o 
  -1  17   3      707.39      686.96     17.69 o 
   0  17   3      173.34      175.99      7.23 o 
   1  17   3      294.44      291.30      7.12 o 
   2  17   3       70.78       70.67      4.32 o 
   3  17   3       52.16       47.65      3.77 o 
   4  17   3      607.10      636.35     12.32 o 
   5  17   3       26.89       22.54      2.62 o 
   6  17   3      150.92      152.50      6.29 o 
   7  17   3       48.33       54.02      3.80 o 
   8  17   3       33.03       38.91      3.58 o 
  -9  18   3        0.22        0.69      2.41 o 
  -8  18   3       16.48       10.45      2.65 o 
  -7  18   3       94.19      103.85      5.22 o 
  -6  18   3       10.74       21.41      2.94 o 
  -5  18   3        2.96        1.72      1.52 o 
  -4  18   3      937.06      901.65     16.10 o 
  -3  18   3        5.15        4.97      2.07 o 
  -2  18   3      124.96      119.56     10.86 o 
  -1  18   3      425.95      408.27     10.98 o 
   0  18   3      117.08      116.23      4.96 o 
   1  18   3       14.23        9.12      2.01 o 
   2  18   3       12.83       11.48      2.35 o 
   3  18   3       96.80       91.31      5.16 o 
   4  18   3       79.23       63.00      4.61 o 
   5  18   3      262.17      266.13      7.78 o 
   6  18   3        5.31        3.78      1.71 o 
   7  18   3      119.10      129.12      5.73 o 
   8  18   3       87.93       95.60      5.22 o 
  -8  19   3       26.10       25.50      3.71 o 
  -7  19   3        4.20        4.59      2.00 o 
  -6  19   3        4.30        2.08      1.63 o 
  -5  19   3        1.79       -0.03      1.47 o 
  -4  19   3       53.94       68.14      6.64 o 
  -3  19   3        1.42        1.13      2.13 o 
  -2  19   3      124.91      118.61      7.24 o 
  -1  19   3        1.04        1.17      2.16 o 
   0  19   3        2.85        1.07      1.57 o 
   1  19   3       20.18       19.29      3.50 o 
   2  19   3        0.25       -1.39      1.39 o 
   3  19   3       66.03       61.07      4.46 o 
   4  19   3        4.71        6.49      2.24 o 
   5  19   3        6.87        6.05      2.52 o 
   6  19   3      149.05      143.41      7.24 o 
   7  19   3        5.15        3.48      1.99 o 
  -7  20   3       18.66       19.34      2.67 o 
  -6  20   3      102.87      114.33      5.59 o 
  -5  20   3       21.61       27.59      3.73 o 
  -4  20   3      123.08      123.75      6.61 o 
  -3  20   3        0.45        2.54      1.86 o 
  -2  20   3      137.71      145.97      8.21 o 
  -1  20   3       14.47       16.13      2.79 o 
   0  20   3       19.79       21.09      3.60 o 
   1  20   3        6.44        4.97      2.01 o 
   2  20   3      105.53      109.33      5.84 o 
   3  20   3      376.61      379.47     11.16 o 
   4  20   3      127.96      113.72      7.10 o 
   5  20   3        4.91        1.00      2.67 o 
   6  20   3       24.69       31.76      4.06 o 
  -7  21   3       57.16       62.64      5.44 o 
  -6  21   3        1.52        4.47      2.64 o 
  -5  21   3       72.03       85.76      5.66 o 
  -4  21   3        0.12        1.96      2.01 o 
  -3  21   3      213.01      206.72      8.40 o 
  -2  21   3       42.62       41.47      4.09 o 
  -1  21   3       38.31       43.95      4.15 o 
   0  21   3        0.59        2.91      2.91 o 
   1  21   3       90.28       97.59      5.52 o 
   2  21   3        8.14        5.95      2.35 o 
   3  21   3        1.77        1.63      1.86 o 
   4  21   3      223.97      238.01     10.73 o 
   5  21   3       87.83       88.08      5.97 o 
   6  21   3        3.55        4.59      2.77 o 
  -6  22   3       83.05       96.59      6.51 o 
  -5  22   3        1.85        0.85      2.18 o 
  -4  22   3       96.19       89.16      6.46 o 
  -3  22   3      107.20      100.47      6.34 o 
  -2  22   3       23.58       41.16      5.59 o 
  -1  22   3        1.36        1.82      2.05 o 
   0  22   3       19.01       18.16      5.08 o 
   1  22   3        4.75        7.26      3.63 o 
   2  22   3       10.64       15.87      3.15 o 
   3  22   3        0.73        1.10      2.01 o 
   4  22   3       65.98       67.92      8.13 o 
   5  22   3      118.77      127.62      7.10 o 
  -5  23   3        0.57        2.50      3.16 o 
  -4  23   3        0.06       -1.72      2.07 o 
  -3  23   3       15.37       13.01      3.24 o 
  -2  23   3        5.91        8.72      2.84 o 
  -1  23   3       41.43       44.31      7.26 o 
   0  23   3       20.39       20.34      5.81 o 
   1  23   3        0.00       -0.73      2.91 o 
   2  23   3       38.42       45.76      7.99 o 
   3  23   3       39.97       51.82      4.91 o 
   4  23   3        1.88        3.30      3.31 o 
  -4  24   3       53.19       63.48      6.28 o 
  -3  24   3      121.15      133.07      7.48 o 
  -2  24   3      170.56      198.65     10.01 o 
  -1  24   3       13.91       10.90      5.08 o 
   0  24   3       64.56       69.01      9.44 o 
   1  24   3        0.24        0.73      3.63 o 
   2  24   3       40.86       53.03      8.72 o 
  -1  25   3        3.02        2.18      3.63 o 
 -12   0   4       75.34       71.43      5.45 o 
 -11   0   4       16.47       15.70      4.00 o 
 -10   0   4      244.64      254.51     15.98 o 
  -9   0   4      221.66      199.72      7.79 o 
  -8   0   4       20.44       14.14      2.52 o 
  -7   0   4      644.91      589.11     18.89 o 
  -6   0   4       49.43       34.84      4.00 o 
  -5   0   4      189.35      228.89     18.89 o 
  -4   0   4    10603.04    10441.34    240.44 o 
  -3   0   4    19816.67    19735.45    605.99 o 
  -2   0   4       53.20       74.88      3.36 o 
  -1   0   4      125.83      116.07      3.32 o 
   0   0   4     1176.07     1059.68     14.65 o 
   1   0   4     2369.13     2445.10     35.23 o 
   2   0   4      289.32      373.87      8.27 o 
   3   0   4      433.83      378.83      7.42 o 
   4   0   4     1246.02     1202.34     19.11 o 
   5   0   4      142.88      159.86      5.15 o 
   6   0   4     2016.57     1786.79     34.96 o 
   7   0   4      207.78      173.98      7.26 o 
   8   0   4      169.75      172.08      7.66 o 
   9   0   4      544.75      511.28     28.69 o 
  10   0   4        0.11        1.53      2.54 o 
  11   0   4        0.05       -0.22      2.00 o 
 -12   1   4        0.39        1.72      1.52 o 
 -11   1   4       31.06       32.24      2.64 o 
 -10   1   4        0.02        2.36      1.32 o 
  -9   1   4      180.77      183.85      5.17 o 
  -8   1   4       49.49       57.58      5.03 o 
  -7   1   4        1.07        1.81      1.07 o 
  -6   1   4       36.13       36.63      2.62 o 
  -5   1   4       17.63       16.69      1.40 o 
  -4   1   4        6.59        9.69      2.41 o 
  -3   1   4      190.14      224.90      6.67 o 
  -2   1   4     1086.54     1049.57     12.35 o 
  -1   1   4     1538.16     1680.07     15.45 o 
   0   1   4       84.40       65.87      1.70 o 
   1   1   4       12.87        7.18      0.69 o 
   2   1   4       30.22       36.54      2.53 o 
   3   1   4     1084.52     1071.52     12.03 o 
   4   1   4       27.04       32.75      1.35 o 
   5   1   4      153.35      153.59      5.77 o 
   6   1   4       38.93       41.04      2.60 o 
   7   1   4      251.82      253.62      7.47 o 
   8   1   4       22.46       22.81      2.43 o 
   9   1   4      116.60      120.20      4.66 o 
  10   1   4       61.77       63.91      3.79 o 
  11   1   4        0.77       -0.99      1.54 o 
 -12   2   4        0.28        1.92      1.54 o 
 -11   2   4        7.99        7.98      1.67 o 
 -10   2   4       34.69       33.09      2.42 o 
  -9   2   4       26.59       24.59      2.41 o 
  -8   2   4       46.01       44.02      2.56 o 
  -7   2   4        1.94       -0.17      0.99 o 
  -6   2   4      131.09      138.33      4.24 o 
  -5   2   4       74.91       98.46      3.00 o 
  -4   2   4     1287.25     1432.68     19.95 o 
  -3   2   4     1954.66     2122.12     24.43 o 
  -2   2   4      785.27      848.15     10.47 o 
  -1   2   4      468.91      555.47      6.30 o 
   0   2   4      596.78      612.05      6.73 o 
   1   2   4       85.00       96.30      2.06 o 
   2   2   4     1053.39     1117.94     11.54 o 
   3   2   4       13.87       19.62      0.85 o 
   4   2   4       77.50       77.34      3.46 o 
   5   2   4       42.53       41.13      2.79 o 
   6   2   4        0.58       -0.78      0.78 o 
   7   2   4        1.25        0.93      1.23 o 
   8   2   4       52.69       55.85      3.11 o 
   9   2   4       82.84       82.95      5.60 o 
  10   2   4       20.44       23.48      2.60 o 
  11   2   4       73.80       92.74      4.54 o 
 -12   3   4       29.24       30.82      2.71 o 
 -11   3   4      180.68      164.79      5.48 o 
 -10   3   4       46.37       60.15      4.39 o 
  -9   3   4      140.30      139.88      5.96 o 
  -8   3   4       26.09       25.18      2.18 o 
  -7   3   4      403.56      388.59      8.01 o 
  -6   3   4      481.85      453.45      8.69 o 
  -5   3   4        2.49        2.91      1.04 o 
  -4   3   4      324.17      312.90      6.68 o 
  -3   3   4       61.96       70.16      2.52 o 
  -2   3   4      617.25      667.99      7.94 o 
  -1   3   4      131.33      128.49      2.48 o 
   0   3   4        0.71        9.08      0.82 o 
   1   3   4      148.36      159.49      2.63 o 
   2   3   4       42.21       42.40      1.11 o 
   3   3   4       83.97       69.54      2.41 o 
   4   3   4      370.10      394.40      6.60 o 
   5   3   4     2119.02     2042.28     24.31 o 
   6   3   4        0.01       -0.56      1.07 o 
   7   3   4       57.49       47.87      3.02 o 
   8   3   4       46.23       48.99      3.12 o 
   9   3   4      292.46      280.61      7.26 o 
  10   3   4       25.96       26.15      2.74 o 
  11   3   4        0.60       -0.46      1.52 o 
 -12   4   4      232.58      228.15      6.46 o 
 -11   4   4        0.01        0.12      1.38 o 
 -10   4   4       98.12       92.57      3.93 o 
  -9   4   4        3.96        1.16      1.27 o 
  -8   4   4       36.05       28.05      2.40 o 
  -7   4   4       94.61      100.56      3.87 o 
  -6   4   4      370.58      347.60      7.33 o 
  -5   4   4     1140.76     1048.59     15.75 o 
  -4   4   4      376.90      384.85      8.64 o 
  -3   4   4     1640.43     1603.48     19.21 o 
  -2   4   4      184.63      174.12      3.24 o 
  -1   4   4      275.53      242.57      3.98 o 
   0   4   4      132.93      128.63      2.45 o 
   1   4   4      651.10      660.37      7.14 o 
   2   4   4       76.58       96.98      2.57 o 
   3   4   4      131.81      136.77      3.42 o 
   4   4   4      124.08      116.28      3.15 o 
   5   4   4        0.78        1.13      0.94 o 
   6   4   4     2336.29     2169.07     25.94 o 
   7   4   4       82.22       94.71      4.09 o 
   8   4   4      129.56      145.92      5.08 o 
   9   4   4       87.89       89.22      4.23 o 
  10   4   4       96.07      124.22      5.08 o 
  11   4   4       73.32       79.76      4.30 o 
 -12   5   4       26.57       27.71      3.85 o 
 -11   5   4       12.30        7.93      1.87 o 
 -10   5   4        0.81        0.34      1.30 o 
  -9   5   4       20.07       16.51      2.09 o 
  -8   5   4      239.25      240.00      6.16 o 
  -7   5   4      149.69      147.64      4.55 o 
  -6   5   4       31.33       26.39      2.20 o 
  -5   5   4      265.21      258.79      6.21 o 
  -4   5   4      173.47      165.49      4.70 o 
  -3   5   4       54.28       66.86      2.42 o 
  -2   5   4      573.04      518.03      6.68 o 
  -1   5   4      813.14      885.75      9.74 o 
   0   5   4      541.20      539.47      6.64 o 
   1   5   4      457.21      404.40      5.09 o 
   2   5   4      571.40      646.06     14.64 o 
   3   5   4      883.42      872.19     11.91 o 
   4   5   4        0.30        0.45      0.74 o 
   5   5   4      435.52      404.04      7.10 o 
   6   5   4        0.16       -0.07      1.31 o 
   7   5   4      185.46      202.22      5.68 o 
   8   5   4        3.61        2.68      1.30 o 
   9   5   4        1.12       -0.30      1.35 o 
  10   5   4       53.71       49.60      3.72 o 
  11   5   4       13.75       13.30      3.11 o 
 -12   6   4       71.84       65.53      5.08 o 
 -11   6   4       29.76       23.35      2.44 o 
 -10   6   4        8.07        6.97      1.71 o 
  -9   6   4        6.63        4.82      1.52 o 
  -8   6   4       86.02       98.35      3.98 o 
  -7   6   4        3.15        4.28      2.20 o 
  -6   6   4       29.51       27.43      2.20 o 
  -5   6   4      302.70      297.57      6.76 o 
  -4   6   4       22.26       26.36      2.62 o 
  -3   6   4       71.68       79.34      2.92 o 
  -2   6   4        4.39        5.91      0.78 o 
  -1   6   4        0.01        1.01      0.53 o 
   0   6   4      424.78      442.93      6.09 o 
   1   6   4       37.20       44.82      1.78 o 
   2   6   4     1008.52     1115.52     13.26 o 
   3   6   4      296.20      329.96      5.94 o 
   4   6   4        0.15        0.36      0.77 o 
   5   6   4      252.14      256.74      5.52 o 
   6   6   4       95.63       83.54      3.22 o 
   7   6   4       17.97       24.49      2.03 o 
   8   6   4        0.04       -1.08      1.36 o 
   9   6   4      110.20      110.98      4.70 o 
  10   6   4        0.75        2.41      1.89 o 
 -12   7   4       18.05       20.34      2.44 o 
 -11   7   4      172.15      171.45      6.82 o 
 -10   7   4        0.00        1.25      1.68 o 
  -9   7   4        4.08        1.87      1.90 o 
  -8   7   4      338.14      344.79      8.07 o 
  -7   7   4      331.96      315.03      7.52 o 
  -6   7   4       79.50       76.91      4.82 o 
  -5   7   4       65.64       61.63      3.14 o 
  -4   7   4     1821.77     1727.28     23.77 o 
  -3   7   4       63.67       61.56      2.31 o 
  -2   7   4     1713.24     1744.51     18.91 o 
  -1   7   4       82.24       96.26      2.78 o 
   0   7   4        2.20        8.40      0.82 o 
   1   7   4      428.10      414.81      5.29 o 
   2   7   4     1811.93     1826.30     24.25 o 
   3   7   4       86.32       98.27      3.04 o 
   4   7   4        4.85        4.09      1.10 o 
   5   7   4     1123.22     1045.53     14.43 o 
   6   7   4       22.37       31.06      2.20 o 
   7   7   4        8.60        9.59      1.57 o 
   8   7   4       63.81       71.58      3.77 o 
   9   7   4       73.38       69.90      3.98 o 
  10   7   4       34.61       36.40      3.11 o 
 -12   8   4       70.84       75.90      4.44 o 
 -11   8   4      132.36      136.81      5.45 o 
 -10   8   4      171.63      164.87      5.57 o 
  -9   8   4       35.85       35.68      2.82 o 
  -8   8   4       60.97       59.56      4.09 o 
  -7   8   4      109.90       93.01      4.06 o 
  -6   8   4     1843.06     1848.33     25.93 o 
  -5   8   4     1367.03     1261.07     18.87 o 
  -4   8   4       11.02        7.38      1.45 o 
  -3   8   4      329.32      341.79      6.04 o 
  -2   8   4      204.84      219.60      4.23 o 
  -1   8   4      415.81      359.61      5.25 o 
   0   8   4        8.27        8.33      0.89 o 
   1   8   4        8.62        6.66      0.77 o 
   2   8   4        1.53        3.90      1.30 o 
   3   8   4      169.87      142.11      3.82 o 
   4   8   4      367.44      345.11      6.60 o 
   5   8   4      129.41      130.33      4.25 o 
   6   8   4      944.80      914.61     13.39 o 
   7   8   4      753.67      742.71     11.87 o 
   8   8   4        0.10        4.63      1.50 o 
   9   8   4       43.59       45.55      3.37 o 
  10   8   4       70.79       72.28      4.88 o 
 -11   9   4       79.63       83.27      4.44 o 
 -10   9   4      238.95      232.98     12.69 o 
  -9   9   4       46.17       46.79      3.37 o 
  -8   9   4        0.22        1.30      1.23 o 
  -7   9   4      120.45      118.79      4.62 o 
  -6   9   4      306.17      325.33      7.74 o 
  -5   9   4     1333.55     1333.51     19.86 o 
  -4   9   4       76.30       60.54      3.17 o 
  -3   9   4      301.87      320.27      5.90 o 
  -2   9   4        8.68       16.66      1.24 o 
  -1   9   4      837.44      915.12      9.83 o 
   0   9   4     1001.95     1041.83     10.87 o 
   1   9   4       67.60       79.80      2.09 o 
   2   9   4       26.30       20.91      1.22 o 
   3   9   4      846.73      893.27     12.63 o 
   4   9   4      486.48      480.66      8.37 o 
   5   9   4      210.18      177.51      4.62 o 
   6   9   4      123.53      121.70      4.91 o 
   7   9   4        4.49        4.88      1.51 o 
   8   9   4        2.25        3.61      1.43 o 
   9   9   4        6.29        6.21      1.95 o 
  10   9   4        1.63        0.91      1.86 o 
 -11  10   4       20.82       21.93      2.82 o 
 -10  10   4      117.37      119.34      5.07 o 
  -9  10   4        0.77        2.23      1.57 o 
  -8  10   4        9.48       11.80      1.97 o 
  -7  10   4        4.65        2.24      1.33 o 
  -6  10   4        6.54        6.50      1.68 o 
  -5  10   4       47.81       54.23      3.24 o 
  -4  10   4       28.78       21.97      2.13 o 
  -3  10   4      175.09      176.09      5.13 o 
  -2  10   4       46.87       46.74      2.94 o 
  -1  10   4      160.43      156.36      3.61 o 
   0  10   4       71.27       59.49      2.29 o 
   1  10   4      199.50      196.26      3.74 o 
   2  10   4       90.09       82.71      3.12 o 
   3  10   4      233.01      232.86      5.17 o 
   4  10   4      574.55      532.90      8.94 o 
   5  10   4      362.57      322.74      6.73 o 
   6  10   4       62.02       61.73      3.27 o 
   7  10   4       26.69       29.89      2.41 o 
   8  10   4      164.43      180.78      5.46 o 
   9  10   4        0.27       -0.66      1.57 o 
  10  10   4       13.37        7.66      2.99 o 
 -11  11   4       10.71       12.00      2.51 o 
 -10  11   4        1.05        0.25      1.65 o 
  -9  11   4       18.45       21.78      2.69 o 
  -8  11   4      207.73      198.86      6.33 o 
  -7  11   4       57.06       66.44      3.66 o 
  -6  11   4       40.39       48.30      3.24 o 
  -5  11   4      640.77      615.67     11.68 o 
  -4  11   4      571.90      526.06     10.33 o 
  -3  11   4        3.41        2.86      1.15 o 
  -2  11   4      634.16      551.62      8.04 o 
  -1  11   4      635.62      653.38      9.69 o 
   0  11   4      580.45      620.43      7.60 o 
   1  11   4      472.61      427.43      6.31 o 
   2  11   4      805.69      778.97     10.75 o 
   3  11   4      416.49      421.28      8.79 o 
   4  11   4        1.99        0.58      0.92 o 
   5  11   4        7.39        5.18      1.68 o 
   6  11   4        2.65        2.49      1.24 o 
   7  11   4       86.49       81.05      3.68 o 
   8  11   4       87.77       89.09      4.03 o 
   9  11   4       60.32       69.46      4.58 o 
  10  11   4        3.71        4.68      2.14 o 
 -11  12   4        0.75        0.62      2.07 o 
 -10  12   4        4.40        3.13      1.87 o 
  -9  12   4       41.67       42.82      3.50 o 
  -8  12   4        6.23        8.45      2.13 o 
  -7  12   4        8.87        7.77      1.89 o 
  -6  12   4      338.45      326.38      8.11 o 
  -5  12   4      824.90      805.82     14.14 o 
  -4  12   4       51.42       62.13      3.44 o 
  -3  12   4      241.49      215.29      7.44 o 
  -2  12   4      101.58      105.30      3.62 o 
  -1  12   4      692.00      687.53     12.50 o 
   0  12   4      142.33      147.22      4.03 o 
   1  12   4      164.30      160.16      3.62 o 
   2  12   4      207.58      199.09      4.99 o 
   3  12   4      413.28      389.15      7.52 o 
   4  12   4        1.13       -0.04      1.46 o 
   5  12   4       16.02       12.18      1.73 o 
   6  12   4      642.21      617.74     10.84 o 
   7  12   4      101.10       86.86      4.25 o 
   8  12   4       10.98       18.24      2.33 o 
   9  12   4       28.14       23.60      4.36 o 
 -10  13   4      223.09      209.57     10.48 o 
  -9  13   4       30.87       28.35      3.88 o 
  -8  13   4       22.61       20.00      2.55 o 
  -7  13   4       41.30       39.77      6.19 o 
  -6  13   4      152.17      146.91      5.43 o 
  -5  13   4      125.43      126.59      4.94 o 
  -4  13   4        0.46       -1.11      1.15 o 
  -3  13   4       60.96       59.54      3.41 o 
  -2  13   4        0.08       -0.34      0.99 o 
  -1  13   4       50.70       51.08      3.25 o 
   0  13   4        3.90        1.41      1.07 o 
   1  13   4       19.39       20.83      2.11 o 
   2  13   4       80.32       65.81      2.98 o 
   3  13   4      174.94      165.87      4.69 o 
   4  13   4      450.52      415.66      8.16 o 
   5  13   4       98.47      108.75      4.05 o 
   6  13   4        5.53        4.36      1.47 o 
   7  13   4       24.99       22.09      2.37 o 
   8  13   4       32.51       32.27      3.01 o 
   9  13   4        6.47        4.19      1.97 o 
 -10  14   4        1.90        5.22      2.13 o 
  -9  14   4       10.92       11.32      2.43 o 
  -8  14   4        6.71        4.83      2.20 o 
  -7  14   4      128.54      123.18      6.71 o 
  -6  14   4        7.61        6.63      1.89 o 
  -5  14   4       21.05       27.93      3.45 o 
  -4  14   4       43.33       47.83      3.14 o 
  -3  14   4       62.53       64.19      3.46 o 
  -2  14   4       32.81       38.57      4.40 o 
  -1  14   4      152.50      139.57      4.26 o 
   0  14   4      768.49      720.82     11.27 o 
   1  14   4      491.84      500.31     10.80 o 
   2  14   4      631.41      616.96     10.38 o 
   3  14   4        9.67       17.33      1.92 o 
   4  14   4        2.56       -0.25      1.26 o 
   5  14   4        0.17        1.32      1.19 o 
   6  14   4      158.62      164.88      7.19 o 
   7  14   4       27.65       31.18      3.27 o 
   8  14   4      248.22      282.13      8.16 o 
   9  14   4       21.02       21.05      4.09 o 
 -10  15   4       27.40       21.52      3.70 o 
  -9  15   4      115.06      128.68      8.07 o 
  -8  15   4       41.32       42.58      3.66 o 
  -7  15   4        0.47        1.22      1.99 o 
  -6  15   4       34.95       37.31      4.09 o 
  -5  15   4      208.69      196.88      6.39 o 
  -4  15   4       37.01       32.74      3.97 o 
  -3  15   4      128.70      113.60      5.77 o 
  -2  15   4      305.72      268.81      8.52 o 
  -1  15   4      501.09      456.28     11.61 o 
   0  15   4      179.65      188.61      5.01 o 
   1  15   4      244.01      239.45     12.39 o 
   2  15   4       18.19       18.16      2.45 o 
   3  15   4     1026.68      995.72     17.85 o 
   4  15   4       13.07       10.42      1.72 o 
   5  15   4       79.63       89.94      5.73 o 
   6  15   4       14.07       10.31      2.00 o 
   7  15   4       94.55       93.09      4.66 o 
   8  15   4       13.51       15.18      2.55 o 
  -9  16   4        0.94       -0.92      1.97 o 
  -8  16   4       77.31       78.90      4.72 o 
  -7  16   4        6.68        7.33      2.18 o 
  -6  16   4      176.60      158.14      5.95 o 
  -5  16   4      242.32      246.88      7.41 o 
  -4  16   4        9.07        8.71      2.03 o 
  -3  16   4      486.65      448.27     10.00 o 
  -2  16   4      528.90      493.89     13.71 o 
  -1  16   4      815.10      776.81     16.26 o 
   0  16   4        1.85        0.21      1.12 o 
   1  16   4       14.73       17.94      2.52 o 
   2  16   4      142.44      145.01      6.06 o 
   3  16   4      175.52      162.71      5.76 o 
   4  16   4      359.13      385.17      8.28 o 
   5  16   4      185.47      194.73      5.79 o 
   6  16   4      113.61      107.64      4.58 o 
   7  16   4       29.49       28.92      3.25 o 
   8  16   4       43.54       40.77      4.51 o 
  -9  17   4        1.22        0.80      2.03 o 
  -8  17   4        3.90        3.39      2.26 o 
  -7  17   4        0.43       -0.56      1.70 o 
  -6  17   4        0.24       -1.60      1.60 o 
  -5  17   4       16.24       15.84      2.50 o 
  -4  17   4       62.32       65.26      6.92 o 
  -3  17   4        0.32        0.62      1.79 o 
  -2  17   4        1.38        4.99      1.86 o 
  -1  17   4        9.55       18.14      3.08 o 
   0  17   4      149.08      142.89      5.33 o 
   1  17   4       10.19        9.80      2.10 o 
   2  17   4       32.99       30.24      3.30 o 
   3  17   4        0.39       -0.86      1.36 o 
   4  17   4       79.03       79.34      4.45 o 
   5  17   4        2.56        0.77      1.89 o 
   6  17   4       12.76        6.50      1.97 o 
   7  17   4       10.80       11.41      2.40 o 
  -8  18   4       83.43       90.89      5.22 o 
  -7  18   4        0.40       -1.65      1.65 o 
  -6  18   4        0.26        2.70      1.83 o 
  -5  18   4      138.04      146.71      6.02 o 
  -4  18   4       72.77       73.73      5.18 o 
  -3  18   4       88.59       94.23      6.38 o 
  -2  18   4       15.94       20.23      3.57 o 
  -1  18   4      418.47      393.98     11.06 o 
   0  18   4        0.02        0.73      2.91 o 
   1  18   4        0.90        0.73      1.68 o 
   2  18   4       62.23       60.14      4.15 o 
   3  18   4        4.49        2.18      1.79 o 
   4  18   4      131.84      152.04      6.84 o 
   5  18   4        2.76        1.34      1.92 o 
   6  18   4        0.25        0.06      1.92 o 
   7  18   4       28.34       24.50      3.01 o 
  -8  19   4       25.54       21.83      3.43 o 
  -7  19   4      147.71      161.15     14.12 o 
  -6  19   4      128.97      133.09      9.39 o 
  -5  19   4       25.57       28.56      3.95 o 
  -4  19   4       58.17       66.99      5.00 o 
  -3  19   4       56.76       52.82      4.51 o 
  -2  19   4      249.07      224.30      9.55 o 
  -1  19   4       84.00       84.65      6.71 o 
   0  19   4        2.60        5.08      2.91 o 
   1  19   4      122.31      110.74      6.07 o 
   2  19   4       33.39       32.94      3.62 o 
   3  19   4      228.35      232.53      8.52 o 
   4  19   4      157.07      162.77      7.13 o 
   5  19   4      159.99      170.42      7.68 o 
   6  19   4       46.72       49.32      5.46 o 
  -7  20   4       23.92       21.55      3.30 o 
  -6  20   4        7.17        7.81      3.47 o 
  -5  20   4       47.49       52.68      8.82 o 
  -4  20   4        0.36        1.15      2.21 o 
  -3  20   4       84.58       74.67      5.45 o 
  -2  20   4       38.38       38.28      4.23 o 
  -1  20   4        4.34        3.87      2.60 o 
   0  20   4        6.45        5.81      3.63 o 
   1  20   4       21.48       18.89      5.08 o 
   2  20   4        0.74        0.54      1.86 o 
   3  20   4        4.98        2.75      2.01 o 
   4  20   4       94.52      110.26      9.45 o 
   5  20   4       61.30       51.29      6.27 o 
   6  20   4      135.22      146.35     10.18 o 
  -6  21   4       15.11       16.63      3.51 o 
  -5  21   4        4.28        5.92      2.88 o 
  -4  21   4       13.69        9.66      3.06 o 
  -3  21   4        0.67        1.77      2.45 o 
  -2  21   4        1.67        1.38      2.29 o 
  -1  21   4        6.70        7.99      3.63 o 
   0  21   4        6.57       10.90      4.36 o 
   1  21   4       15.87       15.98      5.08 o 
   2  21   4       11.39       17.32      3.28 o 
   3  21   4        0.86        1.63      2.01 o 
   4  21   4        0.07        0.80      2.29 o 
   5  21   4       79.84       79.77      5.87 o 
  -5  22   4      177.82      190.44     16.98 o 
  -4  22   4       68.76       70.47      5.83 o 
  -3  22   4       28.97       31.47      4.32 o 
  -2  22   4       33.42       44.71      6.04 o 
  -1  22   4       72.64       91.53      9.44 o 
   0  22   4        2.00       -0.73      2.91 o 
   1  22   4        3.67       -0.73      2.91 o 
   2  22   4        3.81       10.17      4.36 o 
   3  22   4       35.04       40.46      4.58 o 
   4  22   4      175.12      166.53      9.93 o 
  -4  23   4      221.24      257.70     10.42 o 
  -3  23   4       12.46       11.02      4.17 o 
  -2  23   4      138.62      153.27     12.35 o 
  -1  23   4        5.79       10.17      4.36 o 
   0  23   4       23.49       26.15      6.54 o 
   1  23   4        0.70        1.45      3.63 o 
   2  23   4       54.72       66.10      9.44 o 
   3  23   4       38.90       46.89      6.10 o 
  -1  24   4        3.32        4.36      4.36 o 
 -12   1   5       47.11       51.93      3.50 o 
 -11   1   5        3.87        8.39      2.07 o 
 -10   1   5      250.65      242.50      6.99 o 
  -9   1   5        0.60        1.28      1.27 o 
  -8   1   5        1.13        1.04      1.23 o 
  -7   1   5       16.69       18.23      2.31 o 
  -6   1   5       28.35       34.65      2.79 o 
  -5   1   5      744.88      779.84     13.14 o 
  -4   1   5      116.14      119.44      4.16 o 
  -3   1   5      418.19      452.73      8.47 o 
  -2   1   5      203.20      217.15      4.92 o 
  -1   1   5     1950.38     2039.19     18.85 o 
   0   1   5       11.10       17.65      1.10 o 
   1   1   5       10.82       16.67      1.27 o 
   2   1   5      490.17      469.59      5.74 o 
   3   1   5      792.00      767.28      9.46 o 
   4   1   5      473.36      439.09      7.47 o 
   5   1   5      785.97      722.28     12.71 o 
   6   1   5        7.59       13.05      2.03 o 
   7   1   5      134.20      112.00      4.56 o 
   8   1   5       80.16       80.60      4.18 o 
   9   1   5        5.59        5.34      1.83 o 
  10   1   5        7.03        6.42      2.25 o 
 -12   2   5        6.85        4.93      2.10 o 
 -11   2   5      137.45      143.24      8.91 o 
 -10   2   5       30.40       29.86      2.78 o 
  -9   2   5      179.32      179.36      5.79 o 
  -8   2   5        8.00       17.92      2.20 o 
  -7   2   5      690.70      599.54     12.76 o 
  -6   2   5      342.74      366.07      8.04 o 
  -5   2   5       22.50       15.17      1.97 o 
  -4   2   5       37.76       36.11      2.34 o 
  -3   2   5       18.37       25.99      1.72 o 
  -2   2   5       51.60       65.96      4.65 o 
  -1   2   5       25.00       21.64      1.23 o 
   0   2   5      400.60      385.89      5.20 o 
   1   2   5      692.87      664.25      7.53 o 
   2   2   5      771.16      713.94      9.58 o 
   3   2   5      389.34      372.06      9.60 o 
   4   2   5     1577.45     1596.52     19.88 o 
   5   2   5      816.96      807.28     15.59 o 
   6   2   5        0.05        3.00      1.32 o 
   7   2   5      142.87      140.67      5.08 o 
   8   2   5       31.22       30.41      2.82 o 
   9   2   5       39.62       37.97      3.52 o 
  10   2   5      118.77      141.69      5.94 o 
 -12   3   5       35.62       30.12      2.99 o 
 -11   3   5       12.40       10.35      2.15 o 
 -10   3   5        7.70        2.91      1.71 o 
  -9   3   5       59.79       56.65      3.32 o 
  -8   3   5       80.41       78.97      3.70 o 
  -7   3   5       22.15       23.62      2.25 o 
  -6   3   5        1.42        2.71      1.47 o 
  -5   3   5       21.91       20.17      2.03 o 
  -4   3   5        7.85        6.76      1.21 o 
  -3   3   5      242.76      239.52      4.68 o 
  -2   3   5       40.85       40.96      1.77 o 
  -1   3   5      627.83      697.00      7.95 o 
   0   3   5     1449.47     1386.78     14.55 o 
   1   3   5      780.25      839.27      9.05 o 
   2   3   5       12.73        8.41      0.87 o 
   3   3   5      173.98      188.83      4.38 o 
   4   3   5      471.29      473.58     11.39 o 
   5   3   5       23.77       24.73      2.47 o 
   6   3   5      276.22      254.64      6.90 o 
   7   3   5      472.84      436.74      9.62 o 
   8   3   5      101.73      117.18      4.83 o 
   9   3   5        0.89        1.06      1.52 o 
  10   3   5       84.28       89.28      4.74 o 
 -12   4   5        5.05        7.86      2.41 o 
 -11   4   5       14.31       12.72      2.31 o 
 -10   4   5       51.50       50.19      3.46 o 
  -9   4   5      205.19      190.82      6.02 o 
  -8   4   5       42.65       47.65      3.19 o 
  -7   4   5       20.88       18.29      2.83 o 
  -6   4   5       14.07       14.01      2.16 o 
  -5   4   5        9.26        8.18      1.60 o 
  -4   4   5       16.53       18.32      1.63 o 
  -3   4   5      280.31      310.52      5.56 o 
  -2   4   5        1.88        1.25      0.69 o 
  -1   4   5       13.38       13.86      1.12 o 
   0   4   5      474.68      473.43      6.49 o 
   1   4   5        6.70        7.08      0.78 o 
   2   4   5      137.46      132.63      3.03 o 
   3   4   5        0.31        1.01      0.90 o 
   4   4   5      147.90      140.80      3.89 o 
   5   4   5      264.93      266.75      5.72 o 
   6   4   5      104.38      115.53      4.55 o 
   7   4   5       16.21       11.97      2.03 o 
   8   4   5       29.45       25.69      2.64 o 
   9   4   5        7.53        4.86      1.77 o 
  10   4   5       32.75       40.26      3.86 o 
 -12   5   5       96.09      105.53      6.50 o 
 -11   5   5        1.87        0.44      1.71 o 
 -10   5   5      158.35      152.73      5.50 o 
  -9   5   5      110.26      118.89      4.98 o 
  -8   5   5      102.54       98.33      4.44 o 
  -7   5   5       78.04       93.76      5.23 o 
  -6   5   5      172.22      160.82      7.53 o 
  -5   5   5       16.14       27.43      2.50 o 
  -4   5   5      746.68      704.91     10.58 o 
  -3   5   5      547.61      520.56      8.54 o 
  -2   5   5       72.64       73.50      2.93 o 
  -1   5   5      328.49      329.11      4.83 o 
   0   5   5       10.67       13.71      1.06 o 
   1   5   5      182.87      167.38      3.04 o 
   2   5   5       44.14       55.66      2.71 o 
   3   5   5       20.36       16.59      1.57 o 
   4   5   5       31.66       21.81      1.80 o 
   5   5   5      124.12      110.80      3.70 o 
   6   5   5      353.05      330.38      7.89 o 
   7   5   5       34.72       28.99      2.77 o 
   8   5   5      112.67      127.37      5.08 o 
   9   5   5      101.53       97.14      5.14 o 
  10   5   5        3.69        4.33      1.99 o 
 -11   6   5       95.46       93.77      4.65 o 
 -10   6   5       19.95       25.18      2.89 o 
  -9   6   5       37.63       35.25      2.95 o 
  -8   6   5      208.62      219.12      6.53 o 
  -7   6   5      148.51      136.28      4.91 o 
  -6   6   5      175.61      173.10      5.59 o 
  -5   6   5     1163.22     1049.43     16.77 o 
  -4   6   5      378.13      364.17      8.06 o 
  -3   6   5       38.97       32.19      1.97 o 
  -2   6   5      632.83      606.36      8.01 o 
  -1   6   5       74.89       79.72      2.23 o 
   0   6   5     1386.24     1469.99     14.42 o 
   1   6   5       74.45       57.91      2.06 o 
   2   6   5      109.43      102.21      2.99 o 
   3   6   5      139.50      117.83      3.45 o 
   4   6   5      850.19      844.01     12.65 o 
   5   6   5      140.99      124.68      3.95 o 
   6   6   5        1.83        2.45      1.19 o 
   7   6   5      798.44      759.35     14.12 o 
   8   6   5      202.16      191.16      6.45 o 
   9   6   5        0.34       -0.26      1.75 o 
  10   6   5       14.29       14.82      3.04 o 
 -11   7   5        0.79       -0.74      1.76 o 
 -10   7   5        1.24        2.61      1.76 o 
  -9   7   5       17.32       17.12      2.40 o 
  -8   7   5      187.21      182.86     10.17 o 
  -7   7   5        7.61        7.35      1.78 o 
  -6   7   5       28.67       29.04      2.58 o 
  -5   7   5      116.21      108.96      4.34 o 
  -4   7   5     1016.50      945.32     15.40 o 
  -3   7   5     1306.36     1305.57     16.99 o 
  -2   7   5       30.66       42.66      1.91 o 
  -1   7   5       11.28       11.39      1.04 o 
   0   7   5      388.79      397.17      6.18 o 
   1   7   5        0.22       -0.12      0.61 o 
   2   7   5        1.30        0.88      0.82 o 
   3   7   5      169.45      144.06      4.11 o 
   4   7   5      157.64      170.02      4.60 o 
   5   7   5       13.92        9.40      1.53 o 
   6   7   5        0.89        1.17      1.15 o 
   7   7   5      242.16      223.88      6.83 o 
   8   7   5      251.65      233.82      9.54 o 
   9   7   5       21.51       20.50      2.69 o 
  10   7   5       27.45       43.14      3.72 o 
 -11   8   5       57.82       56.00      3.95 o 
 -10   8   5        4.53        3.79      2.03 o 
  -9   8   5       20.36       18.64      3.46 o 
  -8   8   5       53.52       59.99      3.80 o 
  -7   8   5       13.09       10.08      1.97 o 
  -6   8   5       29.10       35.45      2.87 o 
  -5   8   5        0.87        2.99      1.38 o 
  -4   8   5       19.09       26.36      2.50 o 
  -3   8   5        2.16        5.20      1.25 o 
  -2   8   5       31.49       37.29      1.98 o 
  -1   8   5       14.20       11.85      1.24 o 
   0   8   5      116.75      120.82      2.82 o 
   1   8   5       29.40       38.26      1.65 o 
   2   8   5        0.04       -0.37      0.77 o 
   3   8   5      370.91      329.41      6.94 o 
   4   8   5      610.47      560.15      9.49 o 
   5   8   5       29.56       26.57      3.24 o 
   6   8   5       25.59       27.63      2.29 o 
   7   8   5      108.86      115.35      5.03 o 
   8   8   5       19.45       17.16      3.65 o 
   9   8   5       10.25        5.70      2.13 o 
 -11   9   5        0.15        1.33      1.83 o 
 -10   9   5       65.02       67.48      4.21 o 
  -9   9   5       79.67       86.02      4.50 o 
  -8   9   5      408.00      400.48      9.62 o 
  -7   9   5        7.58        8.18      1.89 o 
  -6   9   5        2.59        2.74      1.38 o 
  -5   9   5       69.80       66.75      3.60 o 
  -4   9   5     1269.17     1191.08     18.67 o 
  -3   9   5     1698.67     1665.05     25.41 o 
  -2   9   5       55.30       69.53      3.03 o 
  -1   9   5       22.90       15.62      1.38 o 
   0   9   5      565.98      538.49      7.30 o 
   1   9   5      367.14      355.87      6.31 o 
   2   9   5        5.88        3.07      1.10 o 
   3   9   5        1.49        1.21      1.04 o 
   4   9   5      433.57      402.07      7.71 o 
   5   9   5      137.79      123.09      4.06 o 
   6   9   5       25.99       19.50      2.13 o 
   7   9   5       27.63       28.23      2.77 o 
   8   9   5      338.00      348.13     10.69 o 
   9   9   5       71.99       74.49      4.49 o 
 -11  10   5        0.37       -0.87      1.92 o 
 -10  10   5      134.01      129.49      5.64 o 
  -9  10   5       69.67       71.81      4.17 o 
  -8  10   5       74.86       75.78      4.40 o 
  -7  10   5       30.00       30.68      2.95 o 
  -6  10   5       58.80       56.57      4.11 o 
  -5  10   5     1317.82     1289.13     20.21 o 
  -4  10   5      346.96      345.26      8.14 o 
  -3  10   5        5.93        4.36      1.60 o 
  -2  10   5     1030.30     1029.43     14.35 o 
  -1  10   5       39.77       40.69      2.50 o 
   0  10   5      610.51      626.59      9.69 o 
   1  10   5      487.95      443.60      7.40 o 
   2  10   5      561.14      538.94      9.17 o 
   3  10   5      215.40      205.04      5.25 o 
   4  10   5       12.04        6.61      1.46 o 
   5  10   5       12.09       12.98      1.80 o 
   6  10   5      230.08      234.34      6.09 o 
   7  10   5      399.62      382.26      8.34 o 
   8  10   5      241.38      244.11      7.70 o 
   9  10   5        9.55       18.74      4.55 o 
 -11  11   5        5.66        0.38      2.21 o 
 -10  11   5        3.38        1.35      1.90 o 
  -9  11   5        2.57        5.39      1.95 o 
  -8  11   5       14.71       13.42      3.98 o 
  -7  11   5       12.02       12.04      2.26 o 
  -6  11   5       11.85        9.60      3.04 o 
  -5  11   5       51.26       45.78      3.24 o 
  -4  11   5      508.06      480.52     10.23 o 
  -3  11   5      413.39      415.96      9.15 o 
  -2  11   5        4.04        3.82      1.38 o 
  -1  11   5      261.65      257.34      5.13 o 
   0  11   5       26.78       33.46      2.33 o 
   1  11   5        7.32        5.94      1.47 o 
   2  11   5      192.43      163.56      4.61 o 
   3  11   5      283.36      252.18      5.92 o 
   4  11   5       84.72       73.82      3.29 o 
   5  11   5        2.02        1.28      1.36 o 
   6  11   5       15.85       15.28      2.03 o 
   7  11   5        0.46       -0.37      1.34 o 
   8  11   5       90.40       85.03      4.71 o 
   9  11   5        0.07       -0.80      1.90 o 
 -10  12   5        0.14       -1.50      1.83 o 
  -9  12   5        0.08        0.98      1.70 o 
  -8  12   5        1.03       -0.61      1.60 o 
  -7  12   5       46.17       42.24      3.98 o 
  -6  12   5       19.52       23.95      2.77 o 
  -5  12   5       12.03       13.82      2.26 o 
  -4  12   5        7.53        9.94      2.07 o 
  -3  12   5       45.59       49.99      3.24 o 
  -2  12   5       36.33       46.42      5.03 o 
  -1  12   5      125.63      121.20      3.89 o 
   0  12   5      390.90      365.16      7.59 o 
   1  12   5      174.64      159.31      5.04 o 
   2  12   5      273.72      272.70      6.26 o 
   3  12   5        0.28        0.25      0.94 o 
   4  12   5       38.84       38.79      2.62 o 
   5  12   5       17.00       12.91      2.20 o 
   6  12   5        0.29        1.58      1.33 o 
   7  12   5        2.17        1.78      1.52 o 
   8  12   5       43.22       54.27      8.91 o 
 -10  13   5        0.74        1.20      2.13 o 
  -9  13   5        3.62        3.67      1.97 o 
  -8  13   5       22.72       24.58      4.30 o 
  -7  13   5      136.07      138.16      5.86 o 
  -6  13   5       56.09       51.46      3.75 o 
  -5  13   5        3.93        1.72      1.44 o 
  -4  13   5      136.73      140.86      5.30 o 
  -3  13   5      555.27      523.03     14.78 o 
  -2  13   5      191.36      182.80      5.72 o 
  -1  13   5     1387.16     1314.14     19.94 o 
   0  13   5      478.41      432.75     10.12 o 
   1  13   5      439.90      419.45      9.65 o 
   2  13   5       40.35       39.65      2.93 o 
   3  13   5       59.74       48.97      3.30 o 
   4  13   5      304.45      322.89      7.31 o 
   5  13   5        0.63        1.28      1.29 o 
   6  13   5       50.65       51.89      3.25 o 
   7  13   5       58.16       52.75      3.73 o 
   8  13   5      398.17      459.27     14.47 o 
 -10  14   5       11.71       15.98      3.30 o 
  -9  14   5       24.39       20.12      2.96 o 
  -8  14   5        1.27        3.31      1.90 o 
  -7  14   5      167.26      164.77      6.50 o 
  -6  14   5       17.58       20.94      2.77 o 
  -5  14   5       28.59       31.22      4.09 o 
  -4  14   5      122.86      116.52      5.77 o 
  -3  14   5       20.24       22.08      2.68 o 
  -2  14   5       95.41       84.72      4.85 o 
  -1  14   5       23.50       26.22      5.15 o 
   0  14   5      156.93      145.16      5.17 o 
   1  14   5      282.23      263.80      7.08 o 
   2  14   5       22.00       17.80      3.25 o 
   3  14   5       38.33       42.97      3.19 o 
   4  14   5      151.36      142.13      7.72 o 
   5  14   5      157.90      170.63      5.31 o 
   6  14   5       14.32        9.94      2.27 o 
   7  14   5      103.39      108.74      4.72 o 
   8  14   5        1.46       -0.61      2.01 o 
  -9  15   5        0.55       -0.07      1.97 o 
  -8  15   5       14.82       12.92      2.76 o 
  -7  15   5       45.51       49.56      6.19 o 
  -6  15   5      174.48      185.36      6.76 o 
  -5  15   5      128.66      128.32      7.76 o 
  -4  15   5       72.93       67.71      4.12 o 
  -3  15   5      276.99      291.36      7.92 o 
  -2  15   5      365.86      364.84     10.30 o 
  -1  15   5       13.94       13.12      2.35 o 
   0  15   5        0.86        0.73      1.30 o 
   1  15   5        1.30        1.45      1.49 o 
   2  15   5       45.71       30.38      2.94 o 
   3  15   5        4.78        2.91      1.57 o 
   4  15   5       12.43       13.89      2.34 o 
   5  15   5      182.86      174.53      5.77 o 
   6  15   5        5.92        5.76      1.76 o 
   7  15   5        4.74        5.05      2.00 o 
  -9  16   5        0.11        0.60      2.13 o 
  -8  16   5       41.34       38.16      3.80 o 
  -7  16   5      309.96      322.24      9.27 o 
  -6  16   5       64.02       62.16      4.21 o 
  -5  16   5       18.35       18.56      2.71 o 
  -4  16   5      418.48      415.38     10.01 o 
  -3  16   5      232.58      247.24      8.58 o 
  -2  16   5        8.40        6.81      2.29 o 
  -1  16   5      185.50      199.61      9.60 o 
   0  16   5      387.41      337.78     12.73 o 
   1  16   5       74.85       82.07      4.74 o 
   2  16   5        6.40       13.75      3.78 o 
   3  16   5       36.25       31.39      3.56 o 
   4  16   5       12.00       11.28      2.31 o 
   5  16   5       97.62      112.80      7.65 o 
   6  16   5       11.70        9.73      2.64 o 
   7  16   5        7.08        6.84      2.34 o 
  -8  17   5        1.63        2.10      2.13 o 
  -7  17   5        6.21        5.76      2.31 o 
  -6  17   5        0.21        2.37      1.89 o 
  -5  17   5      387.88      414.72     11.22 o 
  -4  17   5        7.59        5.81      2.52 o 
  -3  17   5      437.98      441.75     12.33 o 
  -2  17   5       71.87       69.63      5.50 o 
  -1  17   5      714.62      680.83     20.05 o 
   0  17   5       43.91       53.75      7.26 o 
   1  17   5       31.89       40.67      7.87 o 
   2  17   5      111.28      126.14      5.84 o 
   3  17   5       76.91       92.24      4.77 o 
   4  17   5      122.75      122.23      6.82 o 
   5  17   5       15.15       15.57      2.84 o 
   6  17   5      101.78      123.87      6.13 o 
  -8  18   5       40.01       34.38      3.95 o 
  -7  18   5        4.31        8.79      2.71 o 
  -6  18   5      241.15      237.19      8.04 o 
  -5  18   5       64.12       68.75      5.71 o 
  -4  18   5       39.91       39.33      4.24 o 
  -3  18   5       93.57      100.00      7.82 o 
  -2  18   5      119.60      112.50      7.99 o 
  -1  18   5       68.28       64.16      9.08 o 
   0  18   5        2.56       -1.45      2.18 o 
   1  18   5      103.76       99.33      5.42 o 
   2  18   5       45.63       40.94      3.90 o 
   3  18   5       23.57       26.11      3.48 o 
   4  18   5      156.23      163.30      7.13 o 
   5  18   5      123.69      142.01     11.95 o 
   6  18   5        2.99        1.37      2.21 o 
  -7  19   5        6.33        3.80      2.34 o 
  -6  19   5       25.64       30.19      4.24 o 
  -5  19   5        0.00        1.84      2.21 o 
  -4  19   5       63.01       67.12      5.25 o 
  -3  19   5        9.26       10.17      2.79 o 
  -2  19   5        5.86        4.96      3.63 o 
  -1  19   5        0.53        1.45      2.91 o 
   0  19   5       13.47        7.26      4.36 o 
   1  19   5        3.15        5.08      3.63 o 
   2  19   5       14.21       18.70      4.24 o 
   3  19   5        3.55        0.78      1.92 o 
   4  19   5       90.28       93.74      8.38 o 
   5  19   5       11.04        8.96      2.94 o 
  -6  20   5       15.86       14.67      3.65 o 
  -5  20   5       63.73       64.71      6.18 o 
  -4  20   5       78.14       80.97      5.95 o 
  -3  20   5       51.68       46.34      5.76 o 
  -2  20   5      183.45      178.16     13.44 o 
  -1  20   5       10.21        9.44      4.36 o 
   0  20   5       38.43       31.96      6.54 o 
   1  20   5       29.92       30.51      6.54 o 
   2  20   5       11.63       17.43      5.08 o 
   3  20   5       11.91       11.86      2.94 o 
   4  20   5        2.47        3.00      2.35 o 
  -5  21   5       52.67       51.54      5.42 o 
  -4  21   5       56.85       64.07      5.45 o 
  -3  21   5      111.96      121.23      8.87 o 
  -2  21   5       30.75       27.17      4.84 o 
  -1  21   5      169.44      181.60     13.08 o 
   0  21   5        8.54       10.17      4.36 o 
   1  21   5        0.40        0.00      2.91 o 
   2  21   5       10.21       10.17      5.08 o 
   3  21   5        9.41        8.22      2.77 o 
   4  21   5        8.14       13.80      5.81 o 
  -4  22   5       80.04       86.06      8.03 o 
  -3  22   5        1.71        4.94      4.72 o 
  -2  22   5       17.80       19.61      5.81 o 
  -1  22   5       10.23       10.17      4.36 o 
   0  22   5       29.52       39.23      7.26 o 
   1  22   5        0.02        0.00      2.91 o 
   2  22   5       30.39       33.41      7.26 o 
 -11   0   6      234.70      208.94     20.34 o 
 -10   0   6       24.29       32.85      4.54 o 
  -9   0   6       56.25       68.20      5.58 o 
  -8   0   6       76.05       81.50      5.76 o 
  -7   0   6       83.09       64.61      5.06 o 
  -6   0   6     1225.32     1408.48     40.32 o 
  -5   0   6     4724.76     4633.00     81.66 o 
  -4   0   6     1113.20     1108.32     24.96 o 
  -2   0   6        5.33        2.31      1.36 o 
  -1   0   6      856.77      848.02     14.36 o 
   0   0   6      890.68      919.76     14.31 o 
   1   0   6      768.94      749.69     12.08 o 
   2   0   6      722.93      715.20     13.17 o 
   3   0   6      389.71      389.16     12.39 o 
   4   0   6      613.42      576.28     15.88 o 
   5   0   6     1124.55     1033.13     24.40 o 
   6   0   6      241.65      256.15     10.30 o 
   7   0   6      172.54      169.85      8.72 o 
   8   0   6       63.82       56.77      5.38 o 
   9   0   6        4.90        6.43      3.17 o 
 -11   1   6       29.40       36.95      3.59 o 
 -10   1   6       12.26       12.80      2.25 o 
  -9   1   6       58.47       57.86      3.70 o 
  -8   1   6        5.09        5.57      1.60 o 
  -7   1   6        1.03        2.31      1.38 o 
  -6   1   6       18.96       12.19      2.73 o 
  -5   1   6      180.20      160.15      5.71 o 
  -4   1   6       40.76       47.20      3.30 o 
  -3   1   6        2.09        5.20      1.12 o 
  -2   1   6      191.78      172.35      4.17 o 
  -1   1   6        3.09        1.89      0.87 o 
   0   1   6       77.62       64.31      2.13 o 
   1   1   6      216.78      222.54      3.83 o 
   2   1   6      347.10      343.66      5.62 o 
   3   1   6      125.50      115.46      4.50 o 
   4   1   6      108.52      100.66      4.18 o 
   5   1   6       93.99       94.53      4.36 o 
   6   1   6       38.51       30.68      2.95 o 
   7   1   6      198.37      204.73      8.81 o 
   8   1   6        2.74        2.45      1.77 o 
   9   1   6       12.85       14.47      3.15 o 
 -11   2   6       15.29       15.48      2.55 o 
 -10   2   6        3.20        2.00      1.69 o 
  -9   2   6        0.00        3.12      1.71 o 
  -8   2   6       16.32       12.08      2.09 o 
  -7   2   6       12.31       14.33      2.13 o 
  -6   2   6      309.56      314.49      7.78 o 
  -5   2   6      600.25      618.46     11.70 o 
  -4   2   6      387.04      397.22     14.22 o 
  -3   2   6      244.66      264.57      5.38 o 
  -2   2   6      369.33      347.43      6.29 o 
  -1   2   6       32.52       36.16      1.68 o 
   0   2   6       61.92       66.02      2.17 o 
   1   2   6       58.76       69.04      2.10 o 
   2   2   6        0.00        0.36      0.94 o 
   3   2   6        9.69        9.11      1.35 o 
   4   2   6        1.04        2.08      1.27 o 
   5   2   6        6.90        4.58      1.71 o 
   6   2   6       38.89       38.61      3.17 o 
   7   2   6       79.49       81.60      6.50 o 
   8   2   6        1.89        3.75      1.92 o 
   9   2   6       66.41       81.20      4.66 o 
 -11   3   6      104.01      126.15      5.40 o 
 -10   3   6        0.01       -1.52      1.52 o 
  -9   3   6      194.04      181.25     10.59 o 
  -8   3   6       50.32       44.45      5.31 o 
  -7   3   6        4.55        8.07      1.83 o 
  -6   3   6       22.95       28.24      2.58 o 
  -5   3   6      198.50      166.44      5.43 o 
  -4   3   6       35.44       37.54      2.33 o 
  -3   3   6      243.18      224.41      4.91 o 
  -2   3   6       58.79       46.64      2.36 o 
  -1   3   6      351.90      355.37      5.90 o 
   0   3   6      507.68      503.48      6.62 o 
   1   3   6      216.10      214.38      4.06 o 
   2   3   6      166.70      174.03      4.45 o 
   3   3   6      487.45      483.86      8.36 o 
   4   3   6      323.70      314.47      7.77 o 
   5   3   6       25.37       18.77      2.62 o 
   6   3   6       20.00       29.06      2.78 o 
   7   3   6      329.05      314.54     11.43 o 
   8   3   6       12.69       12.68      2.47 o 
   9   3   6       25.03       28.38      3.17 o 
 -11   4   6       82.92       65.79      4.81 o 
 -10   4   6       94.23      114.13      5.16 o 
  -9   4   6       19.78       19.65      2.51 o 
  -8   4   6      123.16      118.37      6.60 o 
  -7   4   6       37.31       47.80      3.36 o 
  -6   4   6       43.73       34.74      2.80 o 
  -5   4   6      372.14      356.44      8.23 o 
  -4   4   6       96.03       84.88      4.08 o 
  -3   4   6      112.15      107.75      3.39 o 
  -2   4   6      177.57      168.95      4.25 o 
  -1   4   6      677.35      661.51      9.04 o 
   0   4   6      364.42      370.01      5.42 o 
   1   4   6      613.83      591.04      7.78 o 
   2   4   6      196.88      192.72      5.01 o 
   3   4   6        1.64        0.96      0.98 o 
   4   4   6      511.09      461.18      8.28 o 
   5   4   6      360.27      334.58     10.48 o 
   6   4   6      265.82      266.81      7.46 o 
   7   4   6        5.06        4.09      2.31 o 
   8   4   6      246.65      271.72      8.06 o 
   9   4   6       76.55       89.65      5.08 o 
 -11   5   6        2.09        2.79      1.90 o 
 -10   5   6        0.00        0.09      1.70 o 
  -9   5   6        8.95        9.19      2.03 o 
  -8   5   6        2.03        5.47      1.69 o 
  -7   5   6       69.74       73.58      4.30 o 
  -6   5   6        1.45        4.79      1.70 o 
  -5   5   6       50.75       44.62      3.67 o 
  -4   5   6        0.21       -0.73      1.23 o 
  -3   5   6      103.19       96.20      3.24 o 
  -2   5   6     1285.73     1247.51     15.52 o 
  -1   5   6      393.27      375.00      6.10 o 
   0   5   6       61.35       67.28      2.19 o 
   1   5   6        8.47        5.66      1.11 o 
   2   5   6      161.23      162.89      4.37 o 
   3   5   6      167.66      156.34      4.37 o 
   4   5   6       16.10       15.16      1.72 o 
   5   5   6       37.59       36.25      3.01 o 
   6   5   6       24.39       27.57      3.25 o 
   7   5   6        2.72        0.79      1.68 o 
   8   5   6        6.29        5.49      1.90 o 
   9   5   6      188.60      187.83      7.07 o 
 -11   6   6        6.96        4.71      2.41 o 
 -10   6   6       16.78       17.05      2.69 o 
  -9   6   6        0.48        2.58      1.68 o 
  -8   6   6        7.82        8.14      2.03 o 
  -7   6   6       83.89       83.24      4.34 o 
  -6   6   6        0.92       14.03      2.20 o 
  -5   6   6       34.57       33.68      3.59 o 
  -4   6   6        3.19        1.63      2.10 o 
  -3   6   6       41.38       54.60      2.60 o 
  -2   6   6      668.51      658.51     10.40 o 
  -1   6   6      116.81      118.28      3.19 o 
   0   6   6      109.07      131.44      3.02 o 
   1   6   6        8.35        6.92      1.21 o 
   2   6   6       67.74       68.67      2.94 o 
   3   6   6       11.54       11.08      1.87 o 
   4   6   6      150.47      132.97      4.19 o 
   5   6   6        2.16        4.89      1.69 o 
   6   6   6        0.55        0.39      1.30 o 
   7   6   6       36.43       43.67      3.67 o 
   8   6   6       21.81       20.76      3.46 o 
   9   6   6        0.63        3.21      2.25 o 
 -11   7   6        4.06        4.90      2.13 o 
 -10   7   6       40.24       37.58      6.71 o 
  -9   7   6      227.35      220.82     13.42 o 
  -8   7   6       10.46        6.78      2.94 o 
  -7   7   6       53.57       48.54      3.58 o 
  -6   7   6      336.43      344.77      8.67 o 
  -5   7   6       15.29       17.61      3.72 o 
  -4   7   6       69.87       77.13      4.34 o 
  -3   7   6     1530.41     1489.66     19.51 o 
  -2   7   6      541.95      522.76      8.47 o 
  -1   7   6       48.61       47.78      2.18 o 
   0   7   6     1563.66     1576.89     18.48 o 
   1   7   6       97.18      109.82      5.38 o 
   2   7   6        2.40        2.62      1.01 o 
   3   7   6      160.64      151.28      4.44 o 
   4   7   6      184.95      162.60      4.67 o 
   5   7   6        4.53        2.57      1.99 o 
   6   7   6        1.28        0.70      1.48 o 
   7   7   6       55.43       54.35      4.89 o 
   8   7   6       54.07       55.26      4.02 o 
   9   7   6      289.23      305.40      9.14 o 
 -11   8   6       48.30       38.64      4.08 o 
 -10   8   6      190.00      209.15      7.32 o 
  -9   8   6        0.75        0.62      1.83 o 
  -8   8   6      258.57      263.32     10.17 o 
  -7   8   6       14.97       20.97      2.68 o 
  -6   8   6      212.00      200.94      7.76 o 
  -5   8   6       95.05      108.40      4.78 o 
  -4   8   6      326.66      342.42      8.34 o 
  -3   8   6       37.03       31.62      2.94 o 
  -2   8   6      522.69      482.19      8.08 o 
  -1   8   6      375.29      365.88      6.17 o 
   0   8   6       13.39       17.94      1.62 o 
   1   8   6        9.47       10.84      1.44 o 
   2   8   6      406.53      388.68      7.65 o 
   3   8   6       20.53       23.21      2.25 o 
   4   8   6        5.62        5.15      1.40 o 
   5   8   6        5.68        4.23      1.32 o 
   6   8   6       53.11       58.53      3.79 o 
   7   8   6      274.91      281.19      8.14 o 
   8   8   6      229.02      231.20      7.67 o 
   9   8   6        3.11        0.93      2.10 o 
 -10   9   6        3.47        2.66      2.01 o 
  -9   9   6        1.14        2.63      1.94 o 
  -8   9   6      149.30      152.69      6.11 o 
  -7   9   6      465.64      434.89     10.38 o 
  -6   9   6        0.63        2.62      1.60 o 
  -5   9   6       21.87       22.48      2.71 o 
  -4   9   6      247.80      249.20      7.05 o 
  -3   9   6       52.02       50.42      3.96 o 
  -2   9   6     1674.41     1723.55     20.44 o 
  -1   9   6        2.90        4.41      1.35 o 
   0   9   6        7.92        9.23      1.68 o 
   1   9   6      252.03      260.72      6.92 o 
   2   9   6      276.83      298.74      6.53 o 
   3   9   6      453.97      421.10      8.18 o 
   4   9   6       68.98       58.12      3.56 o 
   5   9   6        2.31        3.51      1.46 o 
   6   9   6       29.19       36.21      3.26 o 
   7   9   6        6.74        8.08      2.31 o 
   8   9   6      142.24      135.47      9.33 o 
 -10  10   6       10.54        6.15      2.34 o 
  -9  10   6        2.06        0.43      1.83 o 
  -8  10   6        1.76        3.82      2.25 o 
  -7  10   6        0.93        6.13      2.32 o 
  -6  10   6        0.28       -0.78      1.23 o 
  -5  10   6       41.11       37.10      3.14 o 
  -4  10   6       30.37       32.18      2.87 o 
  -3  10   6       85.70       80.94      4.03 o 
  -2  10   6       11.29       18.92      2.26 o 
  -1  10   6       56.35       48.74      2.84 o 
   0  10   6        9.38        8.63      1.77 o 
   1  10   6        0.02        0.36      1.19 o 
   2  10   6      491.00      464.63      8.69 o 
   3  10   6      420.46      395.43      7.98 o 
   4  10   6        7.66        4.85      1.50 o 
   5  10   6        4.33        1.16      1.25 o 
   6  10   6      171.59      183.39      6.82 o 
   7  10   6       44.37       49.42      3.88 o 
   8  10   6       46.60       44.36      3.99 o 
 -10  11   6        0.34       -0.43      1.97 o 
  -9  11   6       30.85       26.46      3.26 o 
  -8  11   6       27.07       23.60      5.35 o 
  -7  11   6      277.67      267.94      8.03 o 
  -6  11   6       31.97       38.12      3.46 o 
  -5  11   6       36.06       34.17      3.14 o 
  -4  11   6        1.63        2.61      1.44 o 
  -3  11   6      203.85      193.37      7.65 o 
  -2  11   6     1483.67     1484.81     22.44 o 
  -1  11   6      155.57      139.51      5.30 o 
   0  11   6      464.51      456.12      9.00 o 
   1  11   6        1.91        0.04      1.19 o 
   2  11   6      106.15      104.71      4.54 o 
   3  11   6        0.21        0.09      1.15 o 
   4  11   6       20.09       24.42      2.37 o 
   5  11   6       38.86       25.21      2.39 o 
   6  11   6        3.38        4.78      2.03 o 
   7  11   6       58.94       72.93      4.55 o 
   8  11   6      102.26      100.87     10.17 o 
 -10  12   6       79.50       83.46      5.72 o 
  -9  12   6        3.72        2.31      1.99 o 
  -8  12   6       50.84       43.81      4.57 o 
  -7  12   6       39.36       39.81      3.60 o 
  -6  12   6      236.69      261.71      8.28 o 
  -5  12   6       42.03       38.77      3.43 o 
  -4  12   6        2.44        0.11      1.38 o 
  -3  12   6      206.47      214.70      6.66 o 
  -2  12   6      103.81      104.41     12.20 o 
  -1  12   6      429.12      428.27     49.03 o 
   0  12   6        8.49       16.85      2.18 o 
   1  12   6      513.25      484.96     10.38 o 
   2  12   6        0.23        2.19      1.58 o 
   3  12   6       61.66       49.68      3.31 o 
   4  12   6       31.57       30.82      2.62 o 
   5  12   6      114.33      116.64      4.57 o 
   6  12   6       42.75       50.87      3.36 o 
   7  12   6      171.58      182.17      7.49 o 
   8  12   6       30.65       19.87      4.14 o 
  -9  13   6        9.36        6.84      2.38 o 
  -8  13   6       45.77       47.59      4.12 o 
  -7  13   6       37.36       36.20      5.14 o 
  -6  13   6       15.43       12.57      2.40 o 
  -5  13   6       11.08       10.94      2.34 o 
  -4  13   6       25.11       24.73      2.87 o 
  -3  13   6        9.39        8.09      2.07 o 
  -2  13   6       11.15       15.68      3.01 o 
  -1  13   6       29.30       31.86      4.54 o 
   0  13   6        5.01        4.52      2.52 o 
   1  13   6      286.20      288.00      7.87 o 
   2  13   6      112.42      117.68      4.96 o 
   3  13   6       15.68       12.28      2.21 o 
   4  13   6       11.97       12.42      2.29 o 
   5  13   6       49.68       44.07      3.37 o 
   6  13   6       52.68       51.80      3.59 o 
   7  13   6        0.11       -0.84      1.90 o 
  -9  14   6        6.50        3.46      2.34 o 
  -8  14   6       39.07       31.15      5.64 o 
  -7  14   6        1.69        1.89      1.89 o 
  -6  14   6       97.41      103.49      5.98 o 
  -5  14   6        0.19        1.07      1.70 o 
  -4  14   6       20.73       19.07      2.68 o 
  -3  14   6      210.32      216.06      8.09 o 
  -2  14   6      302.15      301.19     12.20 o 
  -1  14   6      185.37      187.28      9.08 o 
   0  14   6        4.00        5.65      2.27 o 
   1  14   6      119.64      108.45      4.87 o 
   2  14   6       26.49       27.26      2.87 o 
   3  14   6        0.22        0.00      1.57 o 
   4  14   6       66.14       61.33      5.44 o 
   5  14   6       20.30       21.72      3.05 o 
   6  14   6      261.95      288.66      7.79 o 
   7  14   6      108.10      125.14      6.02 o 
  -8  15   6        5.16        5.05      2.20 o 
  -7  15   6       96.74       93.81      5.31 o 
  -6  15   6       27.75       26.24      3.30 o 
  -5  15   6      219.16      233.34     11.64 o 
  -4  15   6       33.60       36.64      4.00 o 
  -3  15   6        0.06        0.73      1.90 o 
  -2  15   6      275.40      247.11     11.34 o 
  -1  15   6       33.36       41.63      5.23 o 
   0  15   6       52.12       63.92      7.26 o 
   1  15   6      278.83      273.84      7.87 o 
   2  15   6      190.98      190.97      6.59 o 
   3  15   6       29.45       39.12      3.41 o 
   4  15   6       69.17       72.48      4.43 o 
   5  15   6       24.69       18.19      2.97 o 
   6  15   6       44.54       50.57      4.22 o 
  -8  16   6       40.10       31.61      3.82 o 
  -7  16   6       49.47       52.14      5.98 o 
  -6  16   6       20.26       21.23      3.24 o 
  -5  16   6      142.72      144.87      6.24 o 
  -4  16   6       12.75       16.73      3.30 o 
  -3  16   6      376.57      377.79     12.17 o 
  -2  16   6      138.90      137.54      8.72 o 
  -1  16   6       10.85       13.80      4.01 o 
   0  16   6        2.10        1.45      2.91 o 
   1  16   6      338.13      329.57     11.81 o 
   2  16   6      181.01      175.39      6.44 o 
   3  16   6      135.09      164.75      6.35 o 
   4  16   6        1.76        0.68      1.83 o 
   5  16   6      200.10      180.89      7.15 o 
   6  16   6       39.08       46.73      5.24 o 
  -7  17   6       14.97       17.95      3.12 o 
  -6  17   6       44.15       52.94      4.40 o 
  -5  17   6        1.44        5.19      2.64 o 
  -4  17   6        0.00       -0.46      2.07 o 
  -3  17   6        7.62        7.16      3.49 o 
  -2  17   6       86.51       82.49     15.25 o 
  -1  17   6        6.16        3.63      3.63 o 
   0  17   6       31.30       27.60      5.81 o 
   1  17   6        1.17        2.91      2.91 o 
   2  17   6       26.02       27.57      3.36 o 
   3  17   6        6.32        4.32      2.07 o 
   4  17   6        0.19       -0.83      1.76 o 
   5  17   6        0.04       -1.29      1.94 o 
  -7  18   6       34.28       32.67      4.09 o 
  -6  18   6       89.33       91.88      7.79 o 
  -5  18   6        8.55        6.90      4.37 o 
  -4  18   6       12.75        8.60      2.88 o 
  -3  18   6      191.39      207.64     10.99 o 
  -2  18   6      124.79      124.86      8.72 o 
  -1  18   6       19.99       17.43      5.08 o 
   0  18   6       21.50       29.78      5.81 o 
   1  18   6       27.15       23.24      5.81 o 
   2  18   6       22.07       28.23      4.34 o 
   3  18   6       13.75       20.11      4.51 o 
   4  18   6        1.48        0.14      2.03 o 
   5  18   6        0.28        0.60      2.37 o 
  -6  19   6        0.59        5.56      2.95 o 
  -5  19   6      120.33      127.19      7.53 o 
  -4  19   6       37.52       37.58      5.76 o 
  -3  19   6       22.84       21.40      4.84 o 
  -2  19   6       20.11       25.67      4.70 o 
  -1  19   6        0.20        3.63      3.63 o 
   0  19   6      182.41      183.05     13.08 o 
   1  19   6      101.89      110.41     10.90 o 
   2  19   6      148.88      156.90     12.35 o 
   3  19   6        5.38        3.29      4.02 o 
   4  19   6        7.45        4.12      2.52 o 
  -5  20   6        5.42        7.90      3.15 o 
  -4  20   6        6.30        8.81      4.01 o 
  -3  20   6        3.75        0.61      3.63 o 
  -2  20   6        8.93        8.72      4.36 o 
  -1  20   6       17.33       21.79      5.81 o 
   0  20   6       28.85       18.89      5.81 o 
   1  20   6       36.29       31.96      6.54 o 
   2  20   6       57.39       68.28      8.72 o 
   3  20   6       31.84       26.15      6.54 o 
  -4  21   6       14.97       25.42      9.44 o 
  -3  21   6        0.87        2.44      3.17 o 
  -2  21   6        1.67        2.91      3.63 o 
  -1  21   6        5.96       13.08      5.08 o 
   0  21   6       17.71       17.43      5.81 o 
   1  21   6       29.03       40.68      7.26 o 
 -11   1   7       57.53       59.07      5.88 o 
 -10   1   7        2.48        1.75      2.41 o 
  -9   1   7        4.94        2.25      1.71 o 
  -8   1   7        1.15        2.71      1.76 o 
  -7   1   7      169.98      147.61      5.66 o 
  -6   1   7        0.44        5.28      1.65 o 
  -5   1   7       11.84       23.91      2.62 o 
  -4   1   7      416.50      384.62      8.50 o 
  -3   1   7      261.10      276.33      5.96 o 
  -2   1   7      315.20      322.85      6.43 o 
  -1   1   7        7.85        8.52      1.42 o 
   0   1   7       13.67       13.38      1.46 o 
   1   1   7      882.58      893.49     13.21 o 
   2   1   7       79.52       76.89      4.07 o 
   3   1   7      630.58      577.74     11.77 o 
   4   1   7       10.21        7.71      2.03 o 
   5   1   7       61.32       48.38      3.46 o 
   6   1   7       17.79       14.64      2.69 o 
   7   1   7       44.17       41.98      5.98 o 
   8   1   7       41.07       41.28      3.89 o 
 -11   2   7      100.41       99.86      8.35 o 
 -10   2   7       27.36       22.95      3.67 o 
  -9   2   7      205.60      212.15      7.09 o 
  -8   2   7        0.15       -0.84      1.44 o 
  -7   2   7      129.47      132.15      6.71 o 
  -6   2   7        5.91        3.59      1.60 o 
  -5   2   7        6.61        7.60      2.21 o 
  -4   2   7       53.78       45.74      2.56 o 
  -3   2   7       39.63       36.41      2.34 o 
  -2   2   7       22.45       28.07      2.54 o 
  -1   2   7       78.64       85.99      3.19 o 
   0   2   7     1230.10     1159.60     14.66 o 
   1   2   7       44.73       42.52      2.46 o 
   2   2   7     1256.31     1223.72     19.74 o 
   3   2   7      146.89      136.14      5.30 o 
   4   2   7       48.20       49.25      3.44 o 
   5   2   7       19.37       16.67      2.39 o 
   6   2   7       27.56       32.76      3.12 o 
   7   2   7       59.05       52.10      4.07 o 
   8   2   7        7.41        9.91      3.46 o 
 -11   3   7       14.40       13.80      3.60 o 
 -10   3   7       14.17       11.61      2.44 o 
  -9   3   7       25.59       25.15      3.07 o 
  -8   3   7       44.88       39.39      3.38 o 
  -7   3   7        4.05        2.58      1.60 o 
  -6   3   7        7.78       10.14      2.07 o 
  -5   3   7        0.16        2.00      1.38 o 
  -4   3   7       15.15       12.14      1.80 o 
  -3   3   7       69.11       68.51      3.06 o 
  -2   3   7        1.33        1.63      1.06 o 
  -1   3   7     1060.51     1086.57     14.24 o 
   0   3   7       54.73       56.13      2.52 o 
   1   3   7        4.02        4.11      1.32 o 
   2   3   7        2.97        7.19      1.42 o 
   3   3   7      148.29      150.80      5.48 o 
   4   3   7      303.66      278.89     10.48 o 
   5   3   7      319.78      296.65      8.68 o 
   6   3   7        0.45       -1.34      1.44 o 
   7   3   7      113.05      122.89      5.68 o 
   8   3   7       80.81       86.22      6.61 o 
 -11   4   7       26.74       15.64      3.63 o 
 -10   4   7        5.41        2.00      1.82 o 
  -9   4   7       25.65       25.54      3.21 o 
  -8   4   7        6.63        7.17      2.49 o 
  -7   4   7       10.16        5.78      1.97 o 
  -6   4   7        2.49        3.03      1.70 o 
  -5   4   7       65.50       57.86      4.51 o 
  -4   4   7        2.48        3.18      1.99 o 
  -3   4   7        5.96        2.79      1.62 o 
  -2   4   7      194.31      188.05      5.52 o 
  -1   4   7       80.97       89.71      3.41 o 
   0   4   7      271.34      262.70      6.23 o 
   1   4   7        0.23        1.42      1.29 o 
   2   4   7      179.89      178.66      4.96 o 
   3   4   7      103.89      101.28      4.55 o 
   4   4   7       62.43       64.73      6.50 o 
   5   4   7        0.16        0.48      1.60 o 
   6   4   7        9.19        5.77      2.20 o 
   7   4   7        7.39        5.29      2.13 o 
   8   4   7       19.01       16.99      3.27 o 
 -10   5   7       50.84       61.32      4.38 o 
  -9   5   7        3.68        2.23      2.03 o 
  -8   5   7      181.02      184.65      8.28 o 
  -7   5   7        3.80        3.91      1.76 o 
  -6   5   7      138.05      151.34      5.76 o 
  -5   5   7        0.91        0.11      1.33 o 
  -4   5   7      242.48      225.37      6.62 o 
  -3   5   7       49.54       46.49      2.58 o 
  -2   5   7      199.43      201.48      4.97 o 
  -1   5   7      141.96      143.97      6.64 o 
   0   5   7      479.07      480.04      9.11 o 
   1   5   7      419.13      412.13      9.16 o 
   2   5   7       61.93       57.54      2.98 o 
   3   5   7       77.29       74.56      6.19 o 
   4   5   7       73.64       60.72      4.09 o 
   5   5   7        0.18        0.21      1.65 o 
   6   5   7       15.28       17.81      2.74 o 
   7   5   7        0.27        1.22      1.81 o 
   8   5   7        1.00       -1.06      1.81 o 
 -10   6   7        1.49       -0.48      2.03 o 
  -9   6   7      225.98      223.62      7.52 o 
  -8   6   7       18.55       19.64      2.80 o 
  -7   6   7      360.62      350.17      9.21 o 
  -6   6   7        6.35        9.37      2.10 o 
  -5   6   7       69.16       68.26      4.19 o 
  -4   6   7      223.17      224.73      6.59 o 
  -3   6   7        2.12        1.99      1.40 o 
  -2   6   7      104.68      112.36      5.16 o 
  -1   6   7      741.82      758.36     11.12 o 
   0   6   7      630.92      625.39     15.69 o 
   1   6   7        0.86        1.47      1.47 o 
   2   6   7     1021.84     1041.83     15.39 o 
   3   6   7       37.94       41.00      2.67 o 
   4   6   7       50.08       40.87      3.32 o 
   5   6   7       57.59       56.00      3.80 o 
   6   6   7       39.05       49.67      6.58 o 
   7   6   7       24.75       29.08      4.10 o 
   8   6   7        0.85       -1.71      1.81 o 
 -10   7   7       14.28        9.20      2.58 o 
  -9   7   7      113.57      111.40      5.59 o 
  -8   7   7       20.48       23.81      3.03 o 
  -7   7   7        0.20        5.35      1.97 o 
  -6   7   7      127.94      118.41      5.98 o 
  -5   7   7      116.05      125.11      5.15 o 
  -4   7   7       62.18       57.08      3.68 o 
  -3   7   7       49.51       43.33      2.96 o 
  -2   7   7       32.63       26.35      2.09 o 
  -1   7   7      237.14      245.31      7.22 o 
   0   7   7       32.97       39.97      3.18 o 
   1   7   7      209.18      198.18      6.13 o 
   2   7   7        0.13        1.82      1.41 o 
   3   7   7       87.96       83.53      3.69 o 
   4   7   7       12.74       17.67      2.60 o 
   5   7   7       77.09       91.51      4.92 o 
   6   7   7       10.41       10.84      2.47 o 
   7   7   7       31.84       32.86      4.46 o 
   8   7   7       19.07       21.87      3.41 o 
 -10   8   7        0.12        2.42      2.26 o 
  -9   8   7       19.49       17.07      3.25 o 
  -8   8   7        0.00        0.20      1.58 o 
  -7   8   7        4.39        1.36      2.31 o 
  -6   8   7        3.62        4.26      2.94 o 
  -5   8   7       19.02       20.99      2.96 o 
  -4   8   7        0.52        1.19      1.52 o 
  -3   8   7        0.56        0.98      1.38 o 
  -2   8   7       36.92       40.26      2.53 o 
  -1   8   7      112.74      124.46      5.21 o 
   0   8   7       26.78       26.17      2.76 o 
   1   8   7       85.23       89.96      4.29 o 
   2   8   7      588.94      550.10     11.30 o 
   3   8   7       40.64       45.21      2.81 o 
   4   8   7       16.35       16.04      2.48 o 
   5   8   7       57.62       53.25      5.31 o 
   6   8   7        0.14       -1.78      1.78 o 
   7   8   7        1.87       -1.62      1.94 o 
 -10   9   7       62.41       56.22      4.38 o 
  -9   9   7      118.49      132.91      6.31 o 
  -8   9   7      119.80      128.84      7.97 o 
  -7   9   7        0.02        0.54      1.89 o 
  -6   9   7      231.55      239.31      8.48 o 
  -5   9   7      143.56      134.58      5.60 o 
  -4   9   7      166.09      161.00      5.95 o 
  -3   9   7       19.22       18.14      2.50 o 
  -2   9   7       34.63       33.83      3.32 o 
  -1   9   7      577.80      548.91     11.82 o 
   0   9   7       11.20       13.32      2.63 o 
   1   9   7       24.71       24.75      2.59 o 
   2   9   7       59.65       55.65      3.64 o 
   3   9   7      370.47      361.16      8.95 o 
   4   9   7        6.85        5.77      1.57 o 
   5   9   7       44.07       41.73      3.68 o 
   6   9   7       62.30       65.70      4.40 o 
   7   9   7       14.53       16.49      2.87 o 
  -9  10   7      142.03      150.33      8.91 o 
  -8  10   7       23.43       27.57      3.43 o 
  -7  10   7      380.64      377.03     10.22 o 
  -6  10   7        0.72        3.43      1.97 o 
  -5  10   7       56.93       61.35      4.52 o 
  -4  10   7      415.34      407.11      9.95 o 
  -3  10   7        0.09        0.19      1.52 o 
  -2  10   7       21.96       26.61      4.51 o 
  -1  10   7      210.80      222.39      7.02 o 
   0  10   7      959.18      942.27     19.30 o 
   1  10   7      323.82      321.94      8.31 o 
   2  10   7       33.11       32.49      3.67 o 
   3  10   7       55.33       55.03      3.72 o 
   4  10   7       24.35       30.89      3.09 o 
   5  10   7        0.86        2.03      1.80 o 
   6  10   7       22.48       25.63      3.19 o 
   7  10   7       64.12       69.11      4.68 o 
  -9  11   7        0.13        3.95      2.34 o 
  -8  11   7       52.73       52.42      5.70 o 
  -7  11   7        3.33        7.83      2.20 o 
  -6  11   7       38.44       37.14      3.54 o 
  -5  11   7       43.10       42.62      3.60 o 
  -4  11   7       30.97       35.67      4.30 o 
  -3  11   7       44.41       48.67      3.66 o 
  -2  11   7       71.73       63.00      8.72 o 
  -1  11   7        5.79        4.68      2.47 o 
   0  11   7      272.95      275.12      9.19 o 
   1  11   7       43.09       36.14      3.05 o 
   2  11   7        0.00        1.43      1.48 o 
   3  11   7       18.40       12.61      2.25 o 
   4  11   7        1.87       -0.21      1.51 o 
   5  11   7        0.01        0.26      2.10 o 
   6  11   7        1.19        0.93      2.07 o 
   7  11   7       33.72       35.15      4.61 o 
  -9  12   7        4.79        2.67      2.43 o 
  -8  12   7        8.90       13.86      3.25 o 
  -7  12   7       25.53       29.05      3.47 o 
  -6  12   7        3.03        3.75      2.03 o 
  -5  12   7        0.63        1.85      1.97 o 
  -4  12   7        0.93       -1.04      2.11 o 
  -3  12   7        6.52        5.20      2.29 o 
  -2  12   7      333.60      324.92     15.25 o 
  -1  12   7       33.14       33.77      4.20 o 
   0  12   7       93.12       92.32      5.47 o 
   1  12   7       51.34       57.63      5.93 o 
   2  12   7        3.73        4.24      1.69 o 
   3  12   7        8.79        9.70      2.07 o 
   4  12   7       20.53       28.35      4.50 o 
   5  12   7        4.36        1.76      2.29 o 
   6  12   7        1.21        0.23      2.27 o 
  -8  13   7      171.39      175.08      7.36 o 
  -7  13   7        0.00        0.05      1.95 o 
  -6  13   7       43.36       41.72      3.89 o 
  -5  13   7       30.50       30.18      6.20 o 
  -4  13   7        1.06        3.74      1.94 o 
  -3  13   7      280.83      269.95     15.98 o 
  -2  13   7       70.38       74.84     10.17 o 
  -1  13   7      738.29      719.08     20.57 o 
   0  13   7        8.73        7.63      2.96 o 
   1  13   7        1.96        0.91      1.86 o 
   2  13   7        0.27       -0.92      1.57 o 
   3  13   7      159.11      153.01      8.18 o 
   4  13   7       68.88       61.43      4.26 o 
   5  13   7       89.73       88.63      6.26 o 
   6  13   7       96.98      120.03      7.46 o 
  -8  14   7        4.32        4.46      2.40 o 
  -7  14   7       26.60       31.32      3.68 o 
  -6  14   7       11.85       11.57      2.66 o 
  -5  14   7       41.55       46.33      4.09 o 
  -4  14   7        1.93        0.77      2.22 o 
  -3  14   7        0.14        0.58      2.42 o 
  -2  14   7        5.53        4.75      3.08 o 
  -1  14   7       17.66       27.60      5.81 o 
   0  14   7      170.75      181.38     17.43 o 
   1  14   7        6.44        8.14      2.45 o 
   2  14   7      200.74      191.20      6.77 o 
   3  14   7       52.30       55.25      4.13 o 
   4  14   7       17.45       16.86      3.36 o 
   5  14   7        1.03        2.42      2.10 o 
  -7  15   7      113.78      121.31      6.26 o 
  -6  15   7       26.96       28.21      4.72 o 
  -5  15   7       45.28       36.95      4.58 o 
  -4  15   7      257.90      268.93     12.20 o 
  -3  15   7        0.13        2.18      4.00 o 
  -2  15   7        0.11        5.20      3.08 o 
  -1  15   7       23.77       18.16      5.08 o 
   0  15   7       69.98       66.83      7.99 o 
   1  15   7       13.15       13.42      6.90 o 
   2  15   7       42.57       33.06      4.00 o 
   3  15   7       52.63       58.69      5.09 o 
   4  15   7        3.96        2.42      1.90 o 
   5  15   7        0.01        0.74      1.92 o 
  -7  16   7        0.39        2.77      2.72 o 
  -6  16   7       81.60       84.08      6.54 o 
  -5  16   7      193.32      199.71      8.90 o 
  -4  16   7       21.22       15.86      7.63 o 
  -3  16   7        9.73       10.90      3.74 o 
  -2  16   7      212.27      219.38     11.34 o 
  -1  16   7        0.92        0.73      2.91 o 
   0  16   7       15.84        8.72      4.36 o 
   1  16   7        0.15        4.36      3.63 o 
   2  16   7        1.16        2.47      2.18 o 
   3  16   7       29.04       28.92      5.03 o 
   4  16   7       51.30       53.14      4.43 o 
  -6  17   7       11.26       12.91      3.73 o 
  -5  17   7       49.51       52.12      6.62 o 
  -4  17   7      210.21      230.83     11.87 o 
  -3  17   7      135.19      132.26     16.34 o 
  -2  17   7       79.01       83.54      9.44 o 
  -1  17   7       53.94       60.29      7.99 o 
   0  17   7        2.59        0.00      2.91 o 
   1  17   7       98.25      119.86     10.90 o 
   2  17   7        6.53        9.44      4.36 o 
   3  17   7       69.65       71.26      5.75 o 
   4  17   7       21.44       23.43      6.45 o 
  -5  18   7       34.06       33.46      5.76 o 
  -4  18   7        6.83        7.17      4.72 o 
  -3  18   7      103.42      106.91      8.33 o 
  -2  18   7        9.93        7.99      4.36 o 
  -1  18   7        0.27        3.63      3.63 o 
   0  18   7      117.90      103.88     10.17 o 
   1  18   7        4.36       13.08      5.08 o 
   2  18   7       92.82      107.51     10.17 o 
   3  18   7       21.72       20.94      4.08 o 
  -4  19   7        0.39       -5.08      5.08 o 
  -3  19   7       12.82       19.70      4.70 o 
  -2  19   7        0.09       -2.91      3.63 o 
  -1  19   7       15.04       16.71      5.81 o 
   0  19   7        5.99       13.08      5.08 o 
   1  19   7       14.90       23.24      5.81 o 
   2  19   7       10.26       26.15      5.81 o 
 -10   0   8       49.17       49.22      5.76 o 
  -9   0   8       51.30       44.24     11.99 o 
  -8   0   8      193.94      169.59     15.25 o 
  -7   0   8      800.98      722.64     30.51 o 
  -6   0   8     1073.33     1021.99     25.94 o 
  -5   0   8       33.95       30.52      4.34 o 
  -4   0   8       15.16       24.91      3.20 o 
  -3   0   8       19.88       27.37      3.30 o 
  -2   0   8      780.28      781.07     16.82 o 
  -1   0   8       23.43       23.73      2.99 o 
   0   0   8       69.77       66.10      9.44 o 
   1   0   8     1274.96     1278.47     45.76 o 
   2   0   8      382.77      362.20     23.24 o 
   3   0   8      423.08      421.47     14.66 o 
   4   0   8        2.21        0.44      2.42 o 
   5   0   8        2.85        0.00      2.42 o 
   6   0   8       42.61       44.79      5.76 o 
   7   0   8       34.66       35.30      5.50 o 
 -10   1   8       44.12       39.49      5.21 o 
  -9   1   8        8.11        9.44      2.40 o 
  -8   1   8       19.58       15.96      2.80 o 
  -7   1   8       68.80       69.88      4.60 o 
  -6   1   8        6.00        3.71      2.13 o 
  -5   1   8        3.65        2.65      1.76 o 
  -4   1   8        0.27        0.10      1.15 o 
  -3   1   8       65.73       65.50      3.90 o 
  -2   1   8        6.28        3.31      1.84 o 
  -1   1   8        1.07       -0.69      1.24 o 
   0   1   8      234.07      236.10      7.84 o 
   1   1   8        0.21        6.31      3.31 o 
   2   1   8      160.73      164.27      7.57 o 
   3   1   8       13.85       12.35      2.51 o 
   4   1   8       53.84       53.79      4.18 o 
   5   1   8       64.09       67.14      4.45 o 
   6   1   8        4.68        4.33      2.18 o 
   7   1   8        1.09        1.73      2.18 o 
 -10   2   8        1.09        1.35      3.28 o 
  -9   2   8       10.41       10.88      2.83 o 
  -8   2   8       65.66       61.29      4.34 o 
  -7   2   8      194.36      194.28      7.15 o 
  -6   2   8      202.83      187.53      6.71 o 
  -5   2   8       73.90       61.28      4.09 o 
  -4   2   8       42.32       36.55      3.36 o 
  -3   2   8        0.00        1.32      1.29 o 
  -2   2   8       54.96       53.40      4.44 o 
  -1   2   8       16.22       13.12      2.00 o 
   0   2   8        3.54        8.77      2.31 o 
   1   2   8        6.59       10.70      3.83 o 
   2   2   8       26.10       26.59      3.69 o 
   3   2   8        3.62        3.24      1.87 o 
   4   2   8        0.53        1.14      1.75 o 
   5   2   8       89.19       83.50      4.92 o 
   6   2   8        0.02        2.05      1.92 o 
   7   2   8       40.69       46.31      4.27 o 
 -10   3   8       34.84       37.72      7.26 o 
  -9   3   8       13.06       13.16      4.72 o 
  -8   3   8        3.86        1.03      2.01 o 
  -7   3   8      147.47      133.64      7.34 o 
  -6   3   8        0.01       -0.47      1.70 o 
  -5   3   8      120.48      128.43      5.53 o 
  -4   3   8       17.47       11.56      2.06 o 
  -3   3   8      349.31      341.15      7.15 o 
  -2   3   8      158.38      154.98      4.61 o 
  -1   3   8        3.00        3.71      1.76 o 
   0   3   8       25.62       23.88      3.08 o 
   1   3   8       18.76       27.60      5.14 o 
   2   3   8      840.02      846.35     21.55 o 
   3   3   8       12.98       15.28      2.58 o 
   4   3   8       28.12       22.48      3.02 o 
   5   3   8      114.55      103.39      5.40 o 
   6   3   8       22.80       35.22      3.67 o 
   7   3   8        9.71        6.05      3.56 o 
 -10   4   8       44.06       48.69      9.81 o 
  -9   4   8        7.57        4.36      2.07 o 
  -8   4   8       40.69       46.68      3.97 o 
  -7   4   8        3.08        2.29      1.89 o 
  -6   4   8      199.92      191.31      6.71 o 
  -5   4   8       14.27       18.52      2.71 o 
  -4   4   8      109.25      117.37      5.13 o 
  -3   4   8       36.18       35.60      2.63 o 
  -2   4   8      326.98      322.05      6.81 o 
  -1   4   8        3.59        3.87      1.76 o 
   0   4   8      313.81      307.00      9.50 o 
   1   4   8      292.43      283.46      8.81 o 
   2   4   8      252.49      243.24     10.64 o 
   3   4   8      378.69      377.46      9.86 o 
   4   4   8       37.90       40.86      4.25 o 
   5   4   8       45.51       53.47      4.17 o 
   6   4   8       44.12       52.09      4.36 o 
   7   4   8      165.89      177.65      7.47 o 
  -9   5   8       10.04        6.83      2.43 o 
  -8   5   8       46.16       52.66      4.30 o 
  -7   5   8       94.41       95.63      5.15 o 
  -6   5   8        0.61       -0.21      1.70 o 
  -5   5   8        6.63        3.29      1.76 o 
  -4   5   8      152.63      156.31      6.82 o 
  -3   5   8        3.52        2.11      1.68 o 
  -2   5   8        0.23        1.58      1.39 o 
  -1   5   8      110.04      117.80      5.24 o 
   0   5   8      170.26      181.13      7.21 o 
   1   5   8       61.03       54.66      4.21 o 
   2   5   8       76.94       68.13      5.23 o 
   3   5   8       26.16       24.53      3.69 o 
   4   5   8      156.98      150.94      7.71 o 
   5   5   8       14.02       10.07      2.55 o 
   6   5   8        1.52        1.95      2.16 o 
   7   5   8       25.24       26.16      3.57 o 
  -9   6   8        0.61       -0.07      1.97 o 
  -8   6   8        1.95        1.93      2.13 o 
  -7   6   8        3.65        6.30      2.31 o 
  -6   6   8       31.42       29.20      3.14 o 
  -5   6   8        4.24        3.48      1.83 o 
  -4   6   8      145.98      148.99      6.27 o 
  -3   6   8       10.07        8.44      1.88 o 
  -2   6   8      129.58      122.18      5.46 o 
  -1   6   8        3.76        3.42      1.83 o 
   0   6   8       33.96       35.92      3.86 o 
   1   6   8        8.73       12.80      2.72 o 
   2   6   8        8.25        7.09      2.56 o 
   3   6   8       55.62       58.68      5.09 o 
   4   6   8       29.84       32.59      3.42 o 
   5   6   8       41.36       39.94      4.09 o 
   6   6   8        3.86        7.58      2.51 o 
   7   6   8        1.06       -2.07      2.07 o 
  -9   7   8        0.78       -0.57      2.20 o 
  -8   7   8        6.20       13.43      2.69 o 
  -7   7   8      224.50      241.87      9.44 o 
  -6   7   8       45.53       55.40      4.16 o 
  -5   7   8      390.20      401.18     11.64 o 
  -4   7   8        5.53        6.66      2.13 o 
  -3   7   8       86.32       91.11      4.12 o 
  -2   7   8      503.74      508.46     13.56 o 
  -1   7   8      244.02      259.43      7.79 o 
   0   7   8        1.61        0.33      2.01 o 
   1   7   8       35.69       47.70      4.22 o 
   2   7   8      361.37      335.96     15.15 o 
   3   7   8       31.33       37.52      4.46 o 
   4   7   8       94.68      109.74     12.83 o 
   5   7   8       88.80       89.15      6.77 o 
   6   7   8        6.62        6.17      2.52 o 
  -9   8   8       35.30       34.27      3.89 o 
  -8   8   8       83.73      101.33      5.62 o 
  -7   8   8        0.86       -0.31      2.20 o 
  -6   8   8      278.16      266.68      8.33 o 
  -5   8   8        2.08       10.45      2.40 o 
  -4   8   8      164.77      156.80      6.13 o 
  -3   8   8       37.89       39.93      3.77 o 
  -2   8   8       32.02       28.61      3.85 o 
  -1   8   8       76.50       84.35      5.40 o 
   0   8   8       49.81       60.62      4.75 o 
   1   8   8      259.27      267.73      9.04 o 
   2   8   8       38.47       42.34      3.32 o 
   3   8   8      156.38      170.12      7.85 o 
   4   8   8       62.30       68.64      5.53 o 
   5   8   8      133.79      142.02      7.65 o 
   6   8   8        4.44        6.61      2.55 o 
  -9   9   8       70.44       56.95      5.92 o 
  -8   9   8      107.44      106.55      5.78 o 
  -7   9   8      110.58      139.35      6.24 o 
  -6   9   8        1.82        3.48      2.13 o 
  -5   9   8        4.82        0.25      1.76 o 
  -4   9   8      266.93      261.03      7.92 o 
  -3   9   8       76.57       87.43      6.81 o 
  -2   9   8        1.41        5.54      2.35 o 
  -1   9   8       35.20       35.97      4.70 o 
   0   9   8       67.30       68.50      4.97 o 
   1   9   8      511.83      512.82     13.65 o 
   2   9   8       47.09       42.11      4.21 o 
   3   9   8       32.12       37.65      5.00 o 
   4   9   8      126.95      148.51     12.92 o 
   5   9   8        8.17        1.76      2.69 o 
   6   9   8        5.41        3.75      3.28 o 
  -8  10   8        0.02        5.17      2.43 o 
  -7  10   8        0.40        4.19      2.31 o 
  -6  10   8       45.58       46.68      4.14 o 
  -5  10   8        0.59        0.88      1.89 o 
  -4  10   8        1.73        6.35      2.26 o 
  -3  10   8        8.79        4.72      3.08 o 
  -2  10   8       36.93       40.21      4.30 o 
  -1  10   8        0.09        1.02      2.42 o 
   0  10   8       96.82       95.61      5.83 o 
   1  10   8      383.38      380.62     11.37 o 
   2  10   8        1.67        1.32      2.01 o 
   3  10   8       12.98        8.18      2.95 o 
   4  10   8       53.87       55.82      5.40 o 
   5  10   8       81.40      104.84     10.39 o 
   6  10   8        8.86        8.78      3.42 o 
  -8  11   8       89.60      101.90      5.91 o 
  -7  11   8      157.58      168.72      7.05 o 
  -6  11   8        4.04        5.34      2.25 o 
  -5  11   8       42.59       46.43      3.87 o 
  -4  11   8      195.09      209.67     12.22 o 
  -3  11   8       10.53       10.90      7.63 o 
  -2  11   8       64.27       68.60     13.08 o 
  -1  11   8      182.65      182.19     30.51 o 
   0  11   8      135.55      155.41      7.20 o 
   1  11   8       27.88       24.90      4.23 o 
   2  11   8        4.38        4.34      2.18 o 
   3  11   8       25.64       23.43      3.01 o 
   4  11   8      193.40      217.00     11.52 o 
   5  11   8       99.40       92.52     10.51 o 
  -8  12   8       93.36       96.32      6.73 o 
  -7  12   8       11.61        7.65      2.71 o 
  -6  12   8       41.11       38.83      4.05 o 
  -5  12   8       77.61       79.23      5.03 o 
  -4  12   8       51.59       55.25     13.08 o 
  -3  12   8       54.17       52.43     14.89 o 
  -2  12   8       16.79       21.83      4.54 o 
  -1  12   8       19.39       17.42      4.01 o 
   0  12   8      325.06      343.07     13.57 o 
   1  12   8       12.59       13.93      2.88 o 
   2  12   8        3.10        0.38      3.68 o 
   3  12   8      170.54      179.73      9.02 o 
   4  12   8       12.02       10.75      3.30 o 
   5  12   8      117.95      133.83      7.89 o 
  -7  13   8       16.50       14.74      3.14 o 
  -6  13   8        0.06       -0.80      2.13 o 
  -5  13   8        2.66        4.72      6.17 o 
  -4  13   8        3.36        2.64      2.79 o 
  -3  13   8       36.34       38.14      5.23 o 
  -2  13   8       16.37        6.25      3.63 o 
  -1  13   8      190.64      200.49     13.08 o 
   0  13   8        2.65        6.36      2.96 o 
   1  13   8      204.42      197.09     10.21 o 
   2  13   8       81.87       89.79      5.90 o 
   3  13   8       10.03        7.47      2.79 o 
   4  13   8       15.08       17.98      3.82 o 
  -6  14   8        5.06        6.58      3.30 o 
  -5  14   8       15.15       12.61      4.72 o 
  -4  14   8       15.34       18.16      4.54 o 
  -3  14   8       70.41       61.83      9.44 o 
  -2  14   8       19.61       11.62      4.36 o 
  -1  14   8       22.82       29.06      5.81 o 
   0  14   8       17.99       25.39      6.17 o 
   1  14   8       28.99       30.60      6.54 o 
   2  14   8       40.37       33.52      4.14 o 
   3  14   8       19.77       17.76      3.65 o 
   4  14   8       51.18       57.03      9.67 o 
  -6  15   8        0.92        7.26      6.54 o 
  -5  15   8        2.19        2.79      3.31 o 
  -4  15   8       17.11       13.29      4.17 o 
  -3  15   8        5.88        4.36      3.49 o 
  -2  15   8        0.03        4.36      3.63 o 
  -1  15   8        0.01        1.45      3.63 o 
   0  15   8      200.44      200.49     13.08 o 
   1  15   8        4.40        4.75      5.08 o 
   2  15   8       71.78       89.12      7.79 o 
   3  15   8        1.78        2.59      2.81 o 
  -5  16   8      102.61       99.52     13.80 o 
  -4  16   8       74.38       91.10      8.03 o 
  -3  16   8       33.36       23.06      6.17 o 
  -2  16   8        7.21       10.90      4.36 o 
  -1  16   8       31.03       33.41      6.54 o 
   0  16   8       37.89       37.77      6.54 o 
   1  16   8      316.47      358.12     18.89 o 
   2  16   8        0.11        0.24      2.60 o 
  -4  17   8       35.64       26.88      9.44 o 
  -3  17   8        7.05       11.62      5.08 o 
  -2  17   8        8.11        1.45      3.63 o 
  -1  17   8        0.44        2.91      3.63 o 
   0  17   8        4.56       13.80      5.08 o 
   1  17   8       15.83       10.17      4.36 o 
  -9   1   9        7.07       13.39      3.30 o 
  -8   1   9       50.57       54.38      4.49 o 
  -7   1   9        0.04       -0.17      1.97 o 
  -6   1   9      162.38      153.89      6.54 o 
  -5   1   9        0.03       -0.18      1.82 o 
  -4   1   9      203.36      220.52      6.54 o 
  -3   1   9        7.27        5.04      1.72 o 
  -2   1   9       10.17        5.42      2.45 o 
  -1   1   9      274.23      288.65     13.35 o 
   0   1   9        0.03        2.70      6.54 o 
   1   1   9       69.78       57.82      7.14 o 
   2   1   9      398.79      379.46     16.44 o 
   3   1   9       33.78       25.95      5.89 o 
   4   1   9       89.73       93.85      9.25 o 
   5   1   9        2.76        1.39      2.92 o 
  -9   2   9       12.78       19.28      4.34 o 
  -8   2   9       95.22       89.42      5.43 o 
  -7   2   9        5.08        6.87      2.73 o 
  -6   2   9       93.70       92.00      5.26 o 
  -5   2   9       89.56       85.61      4.89 o 
  -4   2   9        2.44        3.69      1.80 o 
  -3   2   9       15.28       22.52      3.41 o 
  -2   2   9      107.17      113.33      6.07 o 
  -1   2   9       60.27       72.22      7.19 o 
   0   2   9      254.60      240.80     12.30 o 
   1   2   9      157.50      145.27     10.27 o 
   2   2   9      250.64      254.23     13.33 o 
   3   2   9       14.59       20.69      5.37 o 
   4   2   9       10.36       13.80      5.14 o 
   5   2   9        0.09       -1.95      1.95 o 
  -8   3   9       19.14       23.81      3.77 o 
  -7   3   9       17.27       11.27      2.63 o 
  -6   3   9       24.12       41.20      3.89 o 
  -5   3   9       11.55        6.50      2.20 o 
  -4   3   9        7.82        7.84      2.02 o 
  -3   3   9      133.85      137.74      5.19 o 
  -2   3   9       14.22       17.05      3.20 o 
  -1   3   9       18.76       16.53      2.99 o 
   0   3   9       21.99       35.75     10.90 o 
   1   3   9       21.49       27.69      5.89 o 
   2   3   9        0.28       -2.79      2.79 o 
   3   3   9      440.95      445.97     18.47 o 
   4   3   9        0.48       -0.18      2.64 o 
   5   3   9       59.89       69.59      6.17 o 
  -8   4   9        0.89        1.42      2.09 o 
  -7   4   9        7.12        7.62      2.62 o 
  -6   4   9       23.08       20.56      3.07 o 
  -5   4   9       22.00       24.43      3.24 o 
  -4   4   9       16.34        9.72      2.34 o 
  -3   4   9        5.98        3.85      2.13 o 
  -2   4   9       45.32       43.74      4.21 o 
  -1   4   9       31.67       32.67      4.96 o 
   0   4   9      192.41      204.91     11.48 o 
   1   4   9       51.46       50.59      6.92 o 
   2   4   9        0.67        3.27      3.60 o 
   3   4   9       56.15       49.85      7.63 o 
   4   4   9        2.81       -1.04      2.35 o 
   5   4   9        1.71        2.33      2.88 o 
  -8   5   9       25.96       24.10      4.40 o 
  -7   5   9       42.61       44.31      4.40 o 
  -6   5   9      124.60      128.37      6.06 o 
  -5   5   9        0.00        1.81      1.83 o 
  -4   5   9      157.79      162.83      6.29 o 
  -3   5   9        8.40        5.59      4.67 o 
  -2   5   9      321.57      325.32     18.52 o 
  -1   5   9      103.15      119.73      6.99 o 
   0   5   9        0.34        0.36      3.08 o 
   1   5   9        0.12       -0.50      3.31 o 
   2   5   9       67.80       74.13      8.22 o 
   3   5   9       79.64       75.64      8.17 o 
   4   5   9        0.02        0.65      2.63 o 
   5   5   9       32.89       35.79      4.91 o 
  -8   6   9       15.51       14.23      4.09 o 
  -7   6   9       10.92        5.00      2.34 o 
  -6   6   9       10.02        8.42      3.56 o 
  -5   6   9      163.13      173.83      7.72 o 
  -4   6   9       82.51       80.23      4.77 o 
  -3   6   9      231.32      235.67      9.19 o 
  -2   6   9       16.96       16.10      4.01 o 
  -1   6   9      117.63      137.26      6.91 o 
   0   6   9      143.80      152.40      7.21 o 
   1   6   9      406.95      417.02     16.93 o 
   2   6   9        0.10        0.73      3.60 o 
   3   6   9        2.74       -0.83      3.49 o 
   4   6   9       78.44       77.04     10.62 o 
   5   6   9        0.01       -0.81      2.69 o 
  -8   7   9        7.63        5.14      2.40 o 
  -7   7   9        5.97        4.57      2.35 o 
  -6   7   9      132.79      144.51      6.43 o 
  -5   7   9        0.84        2.94      2.13 o 
  -4   7   9        0.26       -0.59      2.35 o 
  -3   7   9       15.48       16.72      3.42 o 
  -2   7   9        0.55       -2.03      2.42 o 
  -1   7   9       97.85       97.70      6.04 o 
   0   7   9        2.03       10.25      2.63 o 
   1   7   9       18.23       13.24      5.08 o 
   2   7   9       24.48       19.37      7.99 o 
   3   7   9       60.81       57.31      7.65 o 
   4   7   9       16.35       10.57      5.06 o 
   5   7   9      135.32      136.18      8.41 o 
  -7   8   9        6.58        4.25      2.50 o 
  -6   8   9       15.40       19.35      3.24 o 
  -5   8   9        8.59        9.95      2.58 o 
  -4   8   9       11.86       18.07      4.34 o 
  -3   8   9       58.62       58.71      6.54 o 
  -2   8   9        1.05       -2.54      2.57 o 
  -1   8   9        2.76        4.12      4.00 o 
   0   8   9      269.93      267.20      9.47 o 
   1   8   9       71.70       82.32     20.70 o 
   2   8   9        9.60        4.31      3.83 o 
   3   8   9       10.19       10.94      4.34 o 
   4   8   9       12.31        4.27      4.72 o 
  -7   9   9       25.93       29.32      7.23 o 
  -6   9   9      202.97      225.75      8.14 o 
  -5   9   9        7.22        8.22      3.08 o 
  -4   9   9       22.03       21.36      4.54 o 
  -3   9   9       69.41       75.10      6.81 o 
  -2   9   9       62.56       56.70     14.89 o 
  -1   9   9        1.02        6.85      3.49 o 
   0   9   9        9.69       14.62      3.14 o 
   1   9   9      146.60      151.41     10.75 o 
   2   9   9       58.09       67.19     10.90 o 
   3   9   9       54.54       68.62      8.17 o 
   4   9   9       11.03        5.00      8.72 o 
  -7  10   9        0.30        1.42      2.64 o 
  -6  10   9        0.00       -0.72      2.13 o 
  -5  10   9      139.01      156.38      9.93 o 
  -4  10   9       49.82       48.07      6.10 o 
  -3  10   9       58.55       73.18      6.81 o 
  -2  10   9       71.03       66.27      7.99 o 
  -1  10   9      394.49      395.80     39.23 o 
   0  10   9       11.08        8.27      3.08 o 
   1  10   9       40.81       42.34      6.46 o 
   2  10   9       59.99       66.89      7.85 o 
   3  10   9       39.43       44.50      6.97 o 
   4  10   9       61.56       63.53      8.37 o 
  -6  11   9       45.69       50.66      4.40 o 
  -5  11   9       15.84        8.72      4.11 o 
  -4  11   9       24.54       23.22      4.86 o 
  -3  11   9        7.68       10.90      3.63 o 
  -2  11   9      120.10      107.51     10.17 o 
  -1  11   9       28.71       21.47      4.70 o 
   0  11   9        9.42        9.44      3.49 o 
   1  11   9       64.13       58.18      5.27 o 
   2  11   9       28.27       20.60      5.58 o 
   3  11   9       14.95       17.81     11.99 o 
  -6  12   9        0.13        2.91      5.08 o 
  -5  12   9        2.25       -0.56      4.00 o 
  -4  12   9       35.36       42.76      6.28 o 
  -3  12   9        7.37        3.63      3.31 o 
  -2  12   9       27.44       42.86      7.26 o 
  -1  12   9       38.31       38.85      5.38 o 
   0  12   9       47.05       56.44      6.04 o 
   1  12   9       24.21       16.68      3.83 o 
   2  12   9       90.17       96.40     16.34 o 
   3  12   9       12.52       13.44      5.14 o 
  -5  13   9       61.33       63.78      7.33 o 
  -4  13   9       52.62       55.99      6.97 o 
  -3  13   9       83.69       74.82      9.44 o 
  -2  13   9       30.62       33.41      6.54 o 
  -1  13   9       16.28       13.80      5.08 o 
   0  13   9       51.61       67.94      6.71 o 
   1  13   9       46.95       50.18      6.04 o 
   2  13   9       10.80        2.91      6.54 o 
  -4  14   9        7.52       11.62      5.81 o 
  -3  14   9        0.64        0.00      3.63 o 
  -2  14   9        2.02        6.54      4.36 o 
  -1  14   9        7.70        9.44      4.36 o 
   0  14   9       19.57       25.70      4.84 o 
   1  14   9       52.68       57.65      6.35 o 
  -2  15   9        6.92        0.00      3.63 o 
  -1  15   9        5.73        6.54      4.36 o 
  -7   0  10      331.09      347.25     14.90 o 
  -6   0  10       45.38       57.15      7.99 o 
  -5   0  10       23.23       20.02      4.62 o 
  -4   0  10      387.17      433.47     45.76 o 
  -3   0  10        0.19        2.18      4.36 o 
  -2   0  10        8.78        5.08      5.08 o 
  -1   0  10      141.41      139.47     14.53 o 
   0   0  10        0.91        2.18      5.08 o 
   1   0  10      112.83      122.76     14.53 o 
   2   0  10       84.73       85.72     13.08 o 
   3   0  10        4.16        3.63      5.81 o 
  -7   1  10       10.21       10.34      3.25 o 
  -6   1  10       11.26       10.05      3.36 o 
  -5   1  10       26.45       36.05      5.11 o 
  -4   1  10        3.24       10.69      2.94 o 
  -3   1  10       11.62        8.72      5.81 o 
  -2   1  10       39.81       37.83      6.16 o 
  -1   1  10        3.73        6.93      3.83 o 
   0   1  10       28.74       20.68      5.45 o 
   1   1  10        0.08        0.97      3.83 o 
   2   1  10        8.19        4.23      4.34 o 
   3   1  10       75.48       81.49     21.07 o 
  -7   2  10       30.76       30.72      4.08 o 
  -6   2  10        1.39        0.45      2.34 o 
  -5   2  10        2.96        2.93      2.26 o 
  -4   2  10       23.25       14.44      3.48 o 
  -3   2  10        6.77        2.46      5.08 o 
  -2   2  10        3.35        2.07      3.31 o 
  -1   2  10        6.55        8.17      4.36 o 
   0   2  10       33.64       26.52      5.65 o 
   1   2  10        3.40        4.31      3.83 o 
   2   2  10        2.40       -2.62      3.83 o 
   3   2  10       70.21       67.33      8.73 o 
  -7   3  10       60.82       82.46      5.51 o 
  -6   3  10       26.41       10.46      2.87 o 
  -5   3  10       50.34       56.54      4.51 o 
  -4   3  10        3.41        3.21      2.77 o 
  -3   3  10       60.99       66.41      6.62 o 
  -2   3  10       26.80       24.41      5.65 o 
  -1   3  10       13.52       18.89      5.14 o 
   0   3  10      192.05      185.94     12.00 o 
   1   3  10       10.02       12.64      9.44 o 
   2   3  10        8.77        7.83      4.72 o 
   3   3  10       39.80       50.00      8.17 o 
  -6   4  10       39.56       36.24      3.89 o 
  -5   4  10       38.83       38.73      3.97 o 
  -4   4  10      301.15      317.21     13.55 o 
  -3   4  10        1.03        3.27      3.08 o 
  -2   4  10       68.47       79.18     11.62 o 
  -1   4  10        0.60       -1.17      3.31 o 
   0   4  10        1.77        2.08      3.83 o 
   1   4  10      133.18      154.71     11.55 o 
   2   4  10       25.80       33.97      6.62 o 
   3   4  10       31.32       41.29      7.65 o 
  -6   5  10        0.45       -0.39      2.34 o 
  -5   5  10       28.79       33.94      4.58 o 
  -4   5  10        1.07        4.67      3.49 o 
  -3   5  10       29.03       14.57      4.34 o 
  -2   5  10        5.02       -1.65      4.72 o 
  -1   5  10       43.68       36.98      6.54 o 
   0   5  10       71.79       55.72      7.65 o 
   1   5  10       19.91       26.52      6.16 o 
   2   5  10       10.33       16.68      5.89 o 
   3   5  10       28.49       25.99     11.62 o 
  -6   6  10       17.53       17.24      3.52 o 
  -5   6  10        2.27        2.91      3.60 o 
  -4   6  10       72.05       69.38      9.81 o 
  -3   6  10        0.22        4.41      3.31 o 
  -2   6  10       18.46       14.53      3.74 o 
  -1   6  10        5.74        4.36      5.81 o 
   0   6  10        0.02        0.19      3.83 o 
   1   6  10       43.03       39.36     21.43 o 
   2   6  10        9.38       11.62      4.54 o 
  -6   7  10       18.25       18.06      3.90 o 
  -5   7  10       36.41       48.42      6.41 o 
  -4   7  10       13.93       16.29      5.81 o 
  -3   7  10      272.57      305.70     13.61 o 
  -2   7  10        0.66        2.46      5.08 o 
  -1   7  10       23.60       26.15      8.72 o 
   0   7  10       40.51       34.65      6.90 o 
   1   7  10      115.44      134.03     11.16 o 
   2   7  10       13.02       13.44      5.14 o 
  -5   8  10       64.96       85.62      7.95 o 
  -4   8  10      149.44      160.46     10.12 o 
  -3   8  10        4.66        4.36      4.36 o 
  -2   8  10        2.06        2.40      6.54 o 
  -1   8  10       13.46        3.63      5.81 o 
   0   8  10      131.73      114.77     15.25 o 
   1   8  10       32.16       48.19      7.43 o 
   2   8  10        8.50       19.61      5.65 o 
  -5   9  10       50.51       55.27      6.81 o 
  -4   9  10        8.42       13.56      4.54 o 
  -3   9  10        0.11       -2.91      3.63 o 
  -2   9  10       21.96       21.61      4.54 o 
  -1   9  10      179.56      181.36     10.08 o 
   0   9  10       87.22      108.96     15.25 o 
   1   9  10       20.67       15.25      5.65 o 
  -4  10  10       17.42       22.32      5.06 o 
  -3  10  10        3.45        2.91      4.36 o 
  -2  10  10       14.57       19.80      4.86 o 
  -1  10  10      136.71      147.08      9.81 o 
   0  10  10       16.79       23.24      8.72 o 
  -2  11  10        5.20        5.08      4.36 o 
  -1  11  10       45.41       43.36      6.04 o 
  -2   1  11       59.53       65.07     11.99 o 
  -1   1  11       41.66       41.52      7.19 o 
  -3   2  11       99.20      111.87     13.80 o 
  -2   2  11       62.32       76.27     12.35 o 
  -1   2  11       66.96       71.31     17.43 o 
  -2   3  11       13.56       26.15      8.72 o 
                                                 
